# Supplementary material for: Association between serum 25-hydroxyvitamin D and physical performance measures in middle-aged and old Japanese men and women: The Unzen study
Source: PLoS One. 2021 Dec 23;16(12):e0261639. doi: 10.1371/journal.pone.0261639 (PMC8699688; doi:10.1371/journal.pone.0261639)
Supplement: S1 Data — (CSV) [file pone.0261639.s001.csv]

sex	Age	Albumin	Ca	PTH	FRs1	FRe1	FRs2	FRe2	GS1	GS2	CS1	CS2	lumbarpain	kneepain	smoking	alcohol	alcohol_vol	alcohol_freq	exercise	hypertension	diabetes	stroke	heartdisease	lungdisease	height	weight
1	61	4.1	9.2	26	19	44	26	48	34	34	10.1	10.1	2	1	1	1			1	1	3	1	1	1	164.3	80.2
1	63	4.2	8.6	51	20	54	24	55	50	52	6.8	6	1	1	1	3	2		2	1	1	1	1	1	168.2	61.4
1	65	4.7	9.5	45	21	56	20	55	41	42	7.4	6.5	1	1	1	3	1		1	1	1	1	1	1	162.5	58.2
1	74	4.4	9	42	24.5	59	25	59	32	32	10.4	10.3	1	2	1	3	1		1	3	1	1	1	1	164.3	64.4
1	69	3.6	8.7	28	19	50	20	52	37	36	9.3	8.9	1	2	1	2	1	3	1	1	3	1	1	1	163	54.8
1	78	4.3	8.8	35	30	48	30	51	30	30	40.1	39.9	1	2	1	1			1	3	1	1	1	1	159	61
1	76	4.2	9.2	47	23	52.5	23	47	36	30	8.4	8.6	2	1	1	2	2	5	1	3	3	1	1	1	157	57.1
1	64	4.6	9.6	32	21	57	22	59	48	46	8.4	8.2	2	1	1	1			1	3	1	1	1	1	170	81.2
1	64	4.5	9.4	42	28	59	27	55	30	31	8.6	8.8	2	2	1	2	1	3	1	3	1	1	1	1	167.4	69.5
1	68	4.7	9.5	42	19.5	62	19	61	46	41	6.5	6.5	1	2	1	3	3		2	1	1	1	1	1	165.4	77
1	69	4.6	8.6	28	15	34	15	34	22	21	10.5	14.4	1	2	1	1			1	1	1	1	1	1	150	52
1	59	4.6	9.5	13	23	58	23	56.5	52	52	5.9	5.6	2	2	1	3	2		1	1	1	1	1	1	164.7	73.2
1	69	3.8	8.6	25	18	47	21	48	51	51	5.8	5	1	2	1	1			1	1	1	1	1	1	162.8	46.4
1	51	4.1	9.2	31	22	60	25	60.5	33	38	14.4		2	2	2	3	3		1	1	1	1	1	1	172.5	64.6
1	70	4.2	8.8	47	26	66	26	67.5	47	49	9.6	7.5	1	2	2	1			1	3	1	1	1	1	171	66.4
1	72	4.4	9.3	32	19.5	52	19.5	51	14	22	10.6	8.6	2	2	1	1			1	1	1	1	3	3	160.7	41
1	71	4.7	9.5	24	20	60	25	60	47	42	6.5	6.3	2	2	1	1			2	3	1	1	1	1	173	59.2
1	79	4	8.7	22	24	54	24.5	54	33	27	10.7	9.1	2	2	2	1			1	1	2	1	1	1	157.7	50.4
1	58	4.6	9.1	33	20.5	56.5	19	56.5	50	54	4.9	4.6	2	1	1	3	3		1	1	1	1	1	1	169.5	71.7
1	77	4.6	9.4	34	26	59.5	30	65	36	35	9.7	6.8	2	2	1	1			2	3	1	1	1	1	163.9	75.7
1	60	4.5	9.7	45	24.5	62.5	24	62	34	35	6.4	6.1	2	1	1	3	1		1	3	1	1	1	1	163.9	64.2
1	69	4.5	9.2	17	24	62	22	60	47	45	9.5	6.6	2	2	1	2	2	6	1	1	2	1	1	2	170.9	59.1
1	61	4.2	9.2	21	15	56	15	51	34	29	6.5	6.3	1	1	2	3	2		1	3	1	1	1	1	157	53.1
1	77	3.7	8.4	30	21	53	28	54	35	35	9.7	8.2	1	2	1	1			1	1	1	1	1	1	160.5	55.3
1	67	4.5	9.7	23	14	57	14	52.5	42	41	10.5	10	2	2	1	3	1		1	3	1	1	1	1	164.3	57.5
1	70	4.4	9.3	26	20	37	17	42	32	33	8	9.6	1	1	1	2	2	1	1	1	1	1	1	1	154.3	66.5
1	69	4.6	9.1	28	17	50.5	13	46	31	30	6.5	5.7	2	2	1	3	2		1	3	1	1	1	3	165.7	73.8
1	69	4.4	9.4	32	21	55	23	56.5	42	39	6.4	6.4	2	1	1	3	2		1	3	1	1	1	1	163	50.2
1	82	4.1	10	42	14.5	44.5	16	45.5	25	23	10.6	8.6	2	2	1	3	1		1	1	1	1	1	1	164	47.8
1	60	4.6	9.4	38	19.5	48.5	21	48	36	36	9.2	7.7	1	2	1	3	2		1	3	1	1	3	1	162.5	71.8
1	73	4.4	9.1	49	14	47	15	47.5	28	32	5.8	5.3	1	1	1	2	1	3	2	3	1	1	1	1	159.7	57.6
1	69	4.2	9.2	39	17.5	58.5	25.5	61.5	42	36	6.8	6.8	2	2	1	3	1		2	3	1	3	1	1	169.5	66.1
1	77	4.3	9.4	45	18	58	14.5	58.5	26	28	6.2	5.6	2	2	1	1			1	1	1	1	1	2	154	49.1
1	70	3.7	8.6	41	18.5	60	19	60	38	36	5.5	5.4	2	1	2	1			1	1	1	1	1	1	163	56
1	62	4.3	9.4	36	12.5	39.5	12.5	42	30	34	6.4	6.4	2	1	1	3	1		2	3	1	1	1	3	150.5	55.3
1	61	4.4	9.5	41	19	49	21	53.5	32	34	5.1	5	2	1	2	3	2		2	1	2	1	1	1	155.1	52.9
1	61	4.4	9.3	43	19.5	55	16	54.5	46	45	8.2	6.5	2	2	1	3	3		1	3	3	1	3	1	162.2	62.7
1	78	3.8	8.6	55	22	56.5	22.5	58.5	14	22	6.5	6	2	2	1	1			1	3	1	1	1	1	160.6	55.8
1	63	4.1	9.6	45	15	60	15	61.5	52	51	6.5	8.2	1	2	2	3	1		2	1	1	1	1	1	174.2	60.8
1	65	4.6	9.6	81	18	65.5	22	60.5	50	53	8	8.1	2	1	1	1			2	3	1	1	1	1	180.2	84.5
1	71	4.5	9.5	55	19.5	51	20	51.5	29	29	9.8	8.5	2	1	1	3	1		1	3	3	1	1	1	152.1	45.1
1	74	4.4	9.8	41	21	56	24	57	36	34	6.4	6.5	1	1	1	2	1	3	2	1	3	1	3	2	160.4	53.2
1	79	4.2	9.3	42	28	51	28	51.5	36	35	10	9.8	1	1	1	1			1	1	1	1	1	1	160.5	51.3
1	65	4.4	9.7	30	13	48	12	46	32	32	8.9	7.3	2	2	1	3	2		1	3	3	1	1	1	152	60.8
1	76	4.4	9	59	32	64	31	65	37	39	6.4	5.9	1	1	1	1			1	1	1	1	1	3	161.5	55.4
1	79	4	8.8	39	16	53	16.5	52	26	28	7.5	7.7	2	2	2	2	2	2	1	3	1	1	1	1	160	66.8
1	61	4.4	9.1	33	18.5	57.5	19	53	33	32	4.9	5.4	2	1	1	3	3		1	3	1	1	1	1	151	57.6
1	54	4.5	9.2	26	26	65	24	53	41	36	7.1	5.6	2	2	1	2	1	3	1	1	1	1	1	1	173.8	71.5
1	74	4.4	9.5	35	25	55	21	51.5	38	40	5.3	5.4	1	2	1	2	1	5	1	3	1	1	1	3	168.7	60.9
1	71	4.5	9.2	45	22.5	59	21.5	58.5	38	34	8	7.5	1	1	1	3	1		2	3	1	1	1	1	164.7	76.6
1	75	4.5	9.6	38	13	54	14	56	31	33	6	5	1	1	1	3	1		2	1	1	1	3	1	162.9	79
1	69	4.4	9	64	19	54	21	55	29	30	9.4	7	1	1	2	3	2		2	1	1	1	1	1	164.7	60.9
1	76	4.1	8.7	31	16.5	53.5	19	50.5	22	23	7.9	7.5	2	2	1	1			1	1	1	1	1	1	161	64.5
1	81	4.1	9.1	38	17	49	16	48.5	34	34	7.4	7	2	1	1	1			1	1	1	1	1	1	159	50.8
1	70	4.3	8.9	30	16	54.5	13.5	51	46	45	7.5	7.5	2	1	1	3	1		1	3	1	1	1	1	163.6	61.8
1	58	4.6	9.4	66	21.5	65	22	65	42	41	7.9	7.6	2	2	1	3	2		1	3	1	1	1	1	163.1	61.2
1	81	4.2	9.1	32	21	47	22	43.5	22	20	12.1	8.4	1	1	1	3	1		1	3	1	1	1	1	157.7	61
1	78	3.9	8.8	26	9.5	45	12	48	28	29	5.8	5.8	1	1	1	3	1		2	3	1	1	1	1	151	52.6
1	62	4.3	9.1	44	22	71	26	70	34	31	5.8	5.3	1	2	2	1			1	1	1	1	1	1	165	58.7
1	62	4.2	8.9	26	18	60	21	63	40	34	8	7.4	1	2	2	1			1	1	1	1	1	1	171.9	68.8
1	61	4.3	9.2	46	16.5	60.5	20	60.5	36	40	7.9	6.6	2	1	1	3	2		1	3	1	1	1	1	170.5	69.8
1	79	3.9	8.9	24	5.5	32.5	6.5	37	22	25	6.4	4.6	2	2	1	2	1	3	1	3	1	1	1	1	141.5	40.2
1	76	4.1	9	36	18	54.5	14	56	31	36	10.5	9.8	2	1	2	3	2		1	1	1	1	1	1	166.3	59.6
1	63	4.7	9.5	30	22.5	58	20	50.5	42	40	7.1	6.4	1	1	1	2	2	2	2	3	1	1	1	1	171.8	71.8
1	64	4.1	8.6	55	20	59	18	58.5	40	36	5.5	5.2	2	2	1	2	1	1	1	1	1	1	1	1	162	76.3
1	69	4.3	9.2	44	18	57.5	19	58	42	44	9.4	7.4	1	2	1	3	1		1	1	1	1	1	1	162.3	56.4
1	80	4.5	9.2	21	18.5	46	14	47	28	30	10	7.7	1	1	1	3	1		1	1	1	1	1	1	153.5	48.1
1	50	4.5	9.4	34	15	63	15	65	48	46	5.5	6	2	1	1	2	2	2	1	1	1	1	1	1	178.1	85.3
1	59	4.4	9	33	14.5	60	14	59.5	49	48	6.3		1	2	2	1			2	3	1	1	1	1	161.2	67
1	87	4.3	9	50	16	51	18.5	44	16	14	7.3	7.5	2	1	1	1			1	1	1	1	1	1	154.5	42.2
1	60	4.4	9.3	51	16.5	48	16	46	38	38	9.9	7.1	2	2	1	1			2	3	1	1	1	1	159	77.4
1	71	4.2	9.1	23	13	54.5	12.5	54	36	34	7	7.4	1	1	1	3	1		2	1	3	1	3	1	158.2	56.3
1	60	4.2	8.8	44	23	71	25	73	38	42	6.5	4.8	1	2	1	2	1	2	1	1	1	1	1	1	162.8	61.7
1	71	4.3	8.8	68	16	59	16	59	41	40	9.7	8.3	2	2	2	1			1	3	1	1	1	1	166.8	52.9
1	55	4.6	9.5	20	20.5	65	21	66	54	51	6.9	6	2	1	2	3	2		2	3	1	1	1	1	174.3	70.6
1	51	4.1	9.1	36	25.5	63	25	64	37	46	9	8.4	1	1	1	1			1	1	1	1	3	1	169.9	80.3
1	84	4.1	9.2	22	19.5	49	16.5	46.5	29	28	5.8	7	1	1	2	1			2	1	1	1	1	1	151	46.6
1	50	4.3	9.4	47	16	54.5	15	56.5	57	55	7.5	5.5	2	1	2	3	3		1	1	1	1	1	1	169.8	80.5
1	76	3.9	8.6	53	35	66	31	67	36	38	6.4	5.9	2	2	1	3	1		2	1	1	3	1	1	160.7	63.9
1	64	4	9	34	23	63	26	65.5	33	32	9.6	8	2	2	1	3	1		1	3	3	1	1	1	159.8	61.8
1	75	4.2	9.2	40	15.5	51.5	15	52	30	31	9.6	8.3	1	1	1	3	1		1	3	1	2	1	1	163.1	66.1
1	75	4	8.7	51	17	56.5	17	58.5	34	38	8.9	9.1	1	1	1	1			2	1	1	1	1	1	160.2	60.3
1	72	4.1	8.7	30	23	65.5	17.5	64.5	37	33	10.5	5.9	2	2	1	3	1		1	3	1	1	1	1	168.8	86.7
1	60	4.7	10.1	25	14	53	16	56	32	32	6.5	7	1	1	2	2	1	3	1	1	1	1	1	1	157.3	62.9
1	74	4.3	9.3	65	17.5	56.5	17	57.5	36	38	8.5	6	2	1	1	1			1	3	1	1	1	1	163	50.5
1	73	3.9	8.3	49	17.5	55	18	57	28	29	9.4	8	2	1	1	2	1	6	1	3	1	1	1	1	162.2	61.2
1	77	3.8	8.6	17	21	46	17	47	14	16	10	9.5	2	1	1	1			1	1	1	1	1	1	159	54.9
1	56	4.6	9.5	49	38	73	37	69.5	42	54	10.9	9	2	2	2	3	2		1	1	1	1	1	1	173.5	79.2
1	52	4.5	9.5	50	33	71	36	74	42	42	7.4	7	2	1	2	3	2		2	1	1	1	1	1	162.8	53.5
1	73	4.4	8.9	44	41	72.5	42	75.5	48	46	7.4	6.8	1	1	1	1			2	1	3	1	1	1	163.2	65.7
1	55	4.4	9.1	30	33	63	35	65	34	38	5.8	5.7	1	1	1	2	2	3	1	1	1	1	1	1	167.2	68.6
1	56	4.6	9.4	34	32	73	36.5	70	57	58	5.9	6.1	2	1	1	2	2	2	1	1	1	1	1	1	168.2	64.2
1	66	4.4	9.1	21	34	77	32	78	50	52	7.3	6.3	1	1	1	2	2	5	2	1	1	1	1	1	165.9	68
1	76	4	9	17	40.5	58	43.5	53	31	30	10	7.4	2	1	1	2	2	3	1	1	3	1	1	1	157.8	48.2
1	55	4.5	9.7	53	42	72	47	68	40	42	5.2	5.3	2	1	1	3	2		2	1	1	1	1	1	174.7	78.4
1	71	4.1	9	41	44	71.5	43	71	40	42	7.6	7	2	2	1	3	2		1	1	1	1	1	1	169	73.4
1	75	4.4	9.5	20	34	75	36	76	34	36	7	5.1	2	2	2	2	2	2	1	3	3	1	1	1	161.5	77.1
1	55	4.3	9.4	54	45	74	48	76	40	36	5.6	4.7	1	2	1	1			2	1	1	1	1	1	161.8	72.8
1	65	4.3	9.2	38	32	77	34	79	44	46	6.3	5.7	2	1	2	3	2		1	1	1	1	1	1	165.2	59.4
1	61	4.8	9.4	46	34.5	82	37	81	40	40	10	6.8	1	1	2	3	3		1	1	1	1	1	1	172	71.4
1	73	4.3	9.1	38	37	69	36.5	72	40	42	10.6	6.9	1	2	1	1			1	3	3	1	1	1	163.4	51.4
1	74	4.2	9.2	37	38	72	38	72	41	39	7.8	8.8	1	1	1	2	3	5	1	1	1	1	1	1	164.4	57.9
1	57	4.6	9.8	34	36	76	35	72.5	41	42	6.8	6.5	2	1	1	3	2		1	3	1	1	1	1	162.4	54.8
1	65	4	8.7	53	40	77	42	79.5	52	50	8	6.8	1	1	1	3	2		1	1	1	1	1	1	179.4	67.8
1	71	4.4	9.2	36	34	67.5	35	67	42	46	11	10.2	2	1	1	3	2		2	3	3	1	3	1	160.7	63
1	73	4.4	9.4	33	32	69	34	69	40	40	7.5	6.5	1	1	1	2	1	2	1	3	1	1	1	1	164	63.7
1	60	4.4	8.7	89	35	69	35	71	54	52	5.8	5.2	1	1	1	1			1	1	1	1	1	1	164.5	65.8
1	68	4.7	10.5	24	37	71	36	71	32	36	5.3	6.4	1	1	1	2	1	6	1	3	1	1	1	1	171.3	79.2
1	76	4.4	9.1	49	57	90	57	90.5	39.5	34	8.6	8.9	2	1	1	1			2	3	1	1	1	1	163	67
1	78	4.2	9.4	61	66	88	66	90	36	34	10	9.4	2	2	1	3	1		1	1	1	1	1	1	156.8	60.9
1	79	4.4	8.6	32	53	84	52.5	83	32	31	7.3	7.5	2	2	1	1			1	3	1	1	1	1	157	66.2
1	72	4.4	8.9	27	52	93	52	92	38	38	6.2	5.3	2	2	1	2	1	2	1	1	1	1	1	1	156.4	61.8
1	70	4.2	8.9	92	57	89	57	90	28	32	6.7	6	1	1	1	1			1	3	1	1	1	1	168.4	67.3
1	68	4.5	9.5	30	56	85	56	86	42	40	8	8	2	1	2	2	2	5	1	3	1	1	1	1	167.6	71
1	67	4.6	9.2	12	51	91	51	96	48	44	7.1	7	2	1	1	2	2	4	1	3	1	1	1	3	174.2	86.2
1	78	4.3	8.9	30	51	88	55	91	29	28	8	8.8	2	2	1	2	2	2	1	2	1	1	1	1	160.5	71.5
1	67	3.9	8.9	27	51.5	89	52	87	38	40	8.5	7.9	1	1	1	3	1		1	1	1	1	1	1	161.4	52.8
1	75	4.2	9	64	58	88	58	80	30	30	7.8	7.2	1	1	1	1			2	3	1	1	1	1	164.8	58.8
1	66	4.4	9.1	25	53	93	56	97	32	34	7.2	6.5	1	1	1	2	1	2	1	1	1	1	1	1	159.4	62.3
1	70	4.5	8.9	46	52	92	52	92.5	28	30	7.8	6.6	2	2	1	3	1		1	3	1	1	1	1	165.4	59.9
1	64	4.3	9	23	55	93	55	93	44	51	8.1	7.5	1	1	1	2	1	2	1	3	1	1	1	1	166.5	63.2
1	64	4.2	9.2	20	52	78	58	83	36	35	8	7	1	1	1	1			1	1	1	1	1	1	162.1	57.3
1	85	4.4	9.1	28	62	81	64	83	23	26	16.2	12.8	2	2	1	3	1		2	1	1	1	3	1	160	53.5
1	83	4.3	8.8	32	54	91	55.5	93.5	42	44	6.9	6.8	1	2	1	3	1		1	1	1	1	1	1	157	64.1
1	85	3.8	8.7	61	62	87	62	84	36	36	10.9	11.2	2	2	1	1			1	3	1	1	3	1	160.1	55
1	63	4.3	8.7	46	56	89	59	91	46	50	8	8	2	1	1	1			1	3	3	1	1	1	165.5	69.3
1	71	4.5	9.9	29	55	89	55.5	91	42	38	7.6	8.3	1	1	1	3	1		2	3	1	1	1	1	161.1	57.2
1	69	4.8	9.5	42	54	84	55	81	34	33	6.5	6.1	1	1	1	2	1	6	2	1	1	1	1	1	161.2	56.4
1	87	4.1	9.2	40	62	78	68	83	14	14	13.8	16.6	1	1	1	1			1	3	1	1	1	1	162.2	58.6
1	65	4.2	8.8	92	56	77.5	56	80	28	32	14	13.5	2	1	1	1			2	3	1	3	1	1	159	63.2
1	65	4.1	9.1	41	54	81	57	88	30	28	10.3	8	2	1	1	2	2	5	1	1	1	3	1	1	159.7	58.4
1	55	4.2	8.9	69	56	92.5	56	91.5	30	33	8	6.2	2	2	1	1			1	1	1	1	1	1	165.6	59.4
1	68	4.2	9.2	38	58	86	58	81	28	28	9.8		1	2	1	2	1	3	1	1	1	1	1	1	165.3	57.3
1	82	4.1	9.4	56	53	73.5	53	76.5	34	32	10.4	9.8	2	1	1	3	3		1	3	3	1	1	1	161.7	62.2
1	72	4.5	9.4	26	65	96	65	95	27	30	8.6	7.9	2	2	1	3	1		1	3	1	1	1	1	154.1	55
1	64	3.8	8.5	55	53	93	50	92	36	36	7	6.9	2	1	2	3	3		1	1	1	1	1	1	168.4	55
1	50	4.3	8.7	64	52	92	57	93	46	55	7.9	7	2	2	1	3	2		1	3	1	1	1	1	171	73.9
1	52	4.1	9	21	62	103	63	102	48	48	8.5	7.1	2	2	2	3	2		1	1	1	1	1	1	178.6	68.6
1	74	4.4	8.8	38	55	91	56	90	42	41	7.9	7.6	2	1	1	1			1	3	1	1	1	1	160	54
1	69	4.3	9	27	51	92	50.5	94.5	52	48	7	7.3	2	2	1	2	2	2	2	3	3	3	2	1	170.7	68.5
1	72	4.4	9	38	48	84	49.5	83	26	26	10.1	7	2	1	1	3	2		2	1	1	1	1	1	153	49.3
1	76	4	8.9	36	56	87.5	56	89	40	42	9.5	9	1	2	1	3	2		1	3	3	1	1	1	171.5	82.2
1	75	4.1	8.6	40	53	89	54	92	30	30	11	8.5	1	1	1	1			1	1	3	1	1	1	166.9	54
1	71	4.5	9.4	19	53	75	51	75	16	18	14.3	10.2	2	2	1	2	2	2	1	3	1	1	4	1	145.6	52.3
1	65	4.1	9.2	20	53	88	52	88	34	34	6.6	6.5	1	1	1	2	1	2	2	1	1	1	1	1	164.1	66.8
1	66	4.2	9	28	55	86.5	55	84	37	36	8.7	9.7	2	1	1	1			1	1	1	1	1	1	160.5	58.1
1	77	4.1	9	13	54.5	82	54.5	83	30	30	9.9	9	2	1	1	1			1	1	1	1	1	1	149.6	49.5
1	64	4	8.8	20	51	84	52	83	24	23	7.6	7.5	1	1	1	3	4		2	1	1	1	1	1	156.9	82.6
1	71	4.4	9.3	29	54.5	93.5	52	89	40	38	8.4	9.9	2	1	2	3	2		1	3	1	1	1	1	163	58.6
1	81	3.8	8.5	29	55	81	55	82	30	33	5	4.6	2	1	1	1			2	3	1	1	1	1	157.5	52
1	65	4.7	10	12	52	86	52.5	85	43	40	8	7.6	1	1	1	1			1	3	1	1	1	1	160.3	63.4
1	77	3.5	8.9	65	54.5	78	54.5	79.5	20	20	8.9	8.6	1	2	1	2	1	4	1	3	1	1	3	1	153.8	63.8
1	65	4.2	8.8	59	55	83	56	80	30	30	10	9.3	2	1	1	3	1		1	1	1	1	1	1	152.8	48.4
1	85	4.2	8.8	16	62	82	59	81	30	32	11.5	10.8	2	1	1	1			2	3	1	1	1	1	166	58.6
1	78	4	8.8	62	63	80	63	80.5	35	33	13.7	11.5	2	2	1	2	1	3	1	1	1	1	1	1	150.5	56.9
1	69	4.5	9.4	21	49	97	49	97	32	36	6.5	6.4	1	1	1	1			2	3	3	1	3	1	165.4	61.5
1	50	4.6	10	22	60	93	55	89	44	50	6.3	5.4	1	1	1	1			1	1	1	1	1	1	172.8	97.2
1	70	4	8.8	33	46	85	46	84	29	28	5	4.4	1	1	1	2	2	3	1	1	3	1	1	1	153.2	46.8
1	67	4.3	9.3	36	57	94	57	94.5	24	22	6.5	6.6	2	2	1	1			1	1	1	1	1	1	164.5	70.1
1	69	4.3	9.3	17	52	80	52	86	28	26	8.8	8.5	2	1	1	1			1	3	3	1	1	1	158.8	65.4
1	77	4.6	10	36	53	82	53	79.5	21	22	12.3	12.3	2	1	1	3	2		1	3	1	1	1	1	157.7	66.1
1	72	4.3	9.1	42	56	99	56	104	50	50	8.9	8	2	1	1	3	1		1	1	1	1	1	1	172.6	75.4
1	70	4.2	9.1	69	51.5	85	51.5	80	34	34	7.9	7.1	2	2	1	2	1	4	1	3	1	1	3	1	159.6	48.1
1	67	4.3	9.4	52	51	78	51	79	40	40	4.4	4.5	1	1	1	3	2		2	3	1	1	1	1	164.2	61.8
1	54	4.1	9.2	39	51	86	50	88	46	50	5.4	4.7	1	1	1	2	3	4	2	1	1	1	1	1	171.4	60.9
1	79	4.5	9.2	44	44	71	47	71	24	26	8.6	8.8	1	2	1	1			2	3	1	1	1	1	147.6	54.1
1	72	4.6	9.5	37	48	69	49	67	20	21	8.4	7.1	2	2	2	1			1	1	1	1	1	1	159.6	69.5
1	65	4.7	9.4	28	50	87	51	90	36	38	10.5	8.7	2	2	1	1			1	1	1	4	1	1	172.4	60.2
1	74	4	8.7	34	47.5	82	46.5	79	32	30	9	8	2	1	1	1			1	1	1	1	1	1	153.6	48.6
1	62	4.4	9	36	49	85	50	86	36	34	6.2	5.5	2	1	2	1			1	1	1	1	1	1	160.6	61.4
1	78	4.3	8.9	73	47	77	48	76	28	28	6.4	6	1	1	1	1			1	3	1	1	1	1	161.9	55.9
1	61	4.3	9.3	30	52	86	51	84	46	42	6.2	6.2	2	1	1	1			1	1	1	1	1	1	171	63.2
1	79	4.2	8.7	58	51	77	51	74	26	24	9.7	7.7	2	1	1	1			1	1	1	1	1	1	162.5	70.3
1	62	4.2	8.9	46	52	86	52	90	46	42	6.5	5.4	2	2	1	2	2	6	1	1	1	1	1	1	163.5	53.4
1	74	4.3	9	24	42	86	44	83.5	42	38	6.1	6	1	1	1	3	1		2	1	1	1	1	1	159	59.2
1	59	4.5	9.2	41	48	85	52	81.5	32	27	5.5	6	1	1	1	1			1	3	1	1	3	1	165.1	64.4
1	71	4.2	9	78	47.5	78	46	77	38	39	11.6	11.2	1	2	1	2	1	2	2	3	1	1	1	1	156.8	62.3
1	78	3.9	8.9	77	48	79	49.5	75.5	26	27	6.8	7.4	1	1	1	2	2	5	2	1	1	1	1	1	156.4	55.6
1	81	4.1	9.3	36	56	85	54	84	30	33	6.4	6.2	1	2	1	1			1	3	1	1	1	1	162.3	69.2
1	69	4.4	9.3	31	54	79	55	84	42	33	6.7	5.7	1	1	1	1			2	1	1	1	1	1	167.7	63.2
1	61	4.5	9	61	54	89	54	94	60	55	6.9	6.5	1	2	1	3	2		1	3	1	3	1	1	175.4	77.6
1	64	4.6	9.2	25	47	84	48.5	82	42	38	6.2	6.1	2	1	1	1			2	1	1	1	1	1	161.1	46.1
1	71	3.8	8.9	23	60	91	62	93	40	37	6.5	7	2	2	1	3	1		1	1	1	1	1	1	169.5	67.9
1	63	4.5	9.2	52	50.5	87.5	50.5	87	54	54	5.7	5	1	1	1	2	4	2	1	1	1	1	1	1	174.4	85
1	72	4.4	9	24	43	83	44	71	35	34	9.8	8.9	2	2	2	3	1		1	1	3	1	1	1	155.2	64.1
1	64	3.9	8.7	72	51	88	51.5	89	36	36	5.5	5.6	2	2	2	3	2		2	1	1	1	1	1	163.8	53.1
1	65	4.5	9.3	39	48	81	48	81.5	38	32	6.8	5.5	2	2	1	1			2	1	1	1	1	1	165.3	63.4
1	66	4.4	9.4	65	54	92	53.5	95	33	33	6.3	5.9	2	1	1	1			1	1	1	1	1	1	172.2	65.7
1	74	4.3	10	17	49	80	49	83	39	40	8	6.8	2	2	1	1			1	1	1	1	1	2	158.3	69.2
1	69	4	8.5	46	44.5	80	45	83	36	38	5.7	5.4	1	1	1	2	2	4	2	1	1	1	1	1	162.8	63.6
1	64	4.6	9.5	31	47.5	84	47.5	88.5	40	38	5.3	4.7	2	2	1	2	2	1	2	1	1	4	4	1	170.6	65
1	73	4.3	9.2	46	47.5	90	46.5	83	42	42	6.9	5.6	1	1	1	1			1	1	1	1	1	1	160.8	56.5
1	60	4.5	9.6	22	54	87	58	90	41	40	6.4	5.7	1	1	1	2	2	2	1	1	3	1	1	1	167.5	59.8
1	58	4.4	9.5	25	47	83.5	48	88.5	48	50	5.5	6	1	1	2	2	1	2	1	1	1	1	1	1	171.1	97.4
1	69	4.5	9.6	16	45	86	45	90	54	50	5.8	5.8	2	1	2	1			2	1	1	3	1	1	168.5	58.9
1	73	4.4	9.8	33	43	76.5	42	76.5	28	30	7.1	6.5	1	1	1	2	2	6	2	3	1	1	1	1	165.5	66.5
1	51	4.1	8.8	37	43	83.5	42.5	87	40	48	6	5.9	2	2	2	1			1	1	1	1	1	1	166.4	67.8
1	75	3.9	8.7	17	52	84	54.5	96	36	40	6.8	6.4	1	1	2	1			2	1	3	1	1	1	166.2	59
1	62	4.1	8.9	24	53.5	85.5	54	85	40	40	7.8	7	2	2	1	2	1	3	1	3	1	1	1	1	152.3	53
1	65	4.4	8.7	44	51	79	51.5	80	30	32	8.9	8.9	2	1	1	2	2	3	2	3	1	1	1	1	160.7	61.8
1	63	4.6	9.1	36	59.5	88.5	58	80	41	34	8.6	9.5	1	2	2	2	2	1	1	1	1	1	1	1	169.1	63.4
1	68	4.6	9.8	58	55	85	56	79	44	38	9	9.5	1	1	1	1			2	1	1	1	1	1	177.5	90
1	66	4.6	9.4	28	52	90	52	95	29	30	5.5	5.3	1	1	1	3	2		2	1	1	1	1	1	166.5	58
1	72	4.1	8.8	26	61	93	59	91	46	47	6.6	6.9	1	1	1	3	1		2	1	1	1	1	1	165.5	54.4
1	64	4.3	8.8	39	53	89	53.5	91	40	38	9.5	8	1	1	1	2	2	2	1	1	1	1	1	1	156.3	57.7
1	74	4.2	9.3	33	52	82.5	56	87.5	25	26	10.9	9.6	1	1	1	1			1	3	1	1	3	1	159	47.6
1	65	3.9	9	21	55	89.5	56	92.5	38	38	7	7	1	2	1	1			1	3	1	1	1	1	161.2	54.2
1	76	4	8.8	36	51	87	49	88	28	30	10	9.4	2	1	1	2	1	2	1	3	3	1	3	1	162	54.2
1	53	4.3	9.1	26	60	100	61	101	45	42	7.8	7.1	2	1	1	1			1	1	1	1	1	1	177.2	79.2
1	75	3.9	9.5	24	55	98	58	94	35	36	8.1	7.5	1	1	1	1			1	3	1	1	1	1	167.5	62.4
1	68	4.3	9.4	25	47	85	47	88.5	40	42	6.9	5.5	2	2	2	1			1	1	3	1	1	1	154.4	47.9
1	78	4.1	9.1	18	67	92	67	94	34	36	9.1	7.5	2	2	1	2	1	2	2	1	1	1	1	1	161	62
1	66	4.2	9.5	29	52	84	51.5	87	40	39	8.1	6.2	1	2	1	3	2		2	3	1	1	1	1	163.5	70.1
1	56	4.3	9.1	15	54	83	54	79.5	24	23	8.1	7	2	2	1	3	2		1	1	1	1	1	1	160.3	60.3
1	70	4.2	9.1	39	57	87.5	56.5	86	34	32	7.6	7.7	1	1	1	2	2	2	1	1	1	1	1	1	159.6	53.5
1	60	4.3	9	45	56	90	61	93	32	32	10.5	7.5	1	1	1	3	4		1	3	1	1	1	1	169.9	65
1	74	4.2	8.6	31	61	93	63	92	33	32	7.1	6.8	1	2	1	1			1	1	1	1	1	1	162.4	58.8
1	61	4.4	9.1	22	54	100	54.5	101	41	41	8.4	7.4	2	2	1	3	3		1	1	1	1	1	1	168.4	63.2
1	59	4.3	9.5	34	43	85	42	85	34	39	8.3	7.5	2	1	1	3	3		1	1	1	1	1	1	169.8	62.1
1	72	4.2	9.1	32	46	75	46	75	28	31	9.6	8.2	2	1	2	3	1		1	1	1	1	1	1	150.9	55.6
1	74	4.5	9.2	23	53	89	55	89	31	32	8.4	7.5	2	2	1	2	1	3	2	3	1	1	1	3	157.6	61.6
1	66	4.3	9.2	79	54	91	54	88.5	38	38	6.1	5.3	1	1	1	1			2	3	1	1	1	1	162.1	65.6
1	82	4	9.3	39	57	83.5	57	84	24	25	7.7	7.4	2	2	1	2	2	2	1	3	1	1	1	1	151.8	46.1
1	79	4.4	9	33	49	68	51	63	26	27	6.5	6.3	1	2	1	2	1	3	1	3	1	1	1	1	152.6	53.9
1	83	4	8.7	54	54	85	55	88	26	24	19.5		1	2	1	1			2	3	1	1	1	3	162.5	59
1	63	4.4	9.3	33	55.5	97	60	102	36	40	8.2	7.2	1	1	1	2	2	5	2	1	1	1	1	1	176.8	81.2
1	63	4.4	9.3	22	54	92.5	59	95	42	40	6.8	6.9	1	1	1	1			1	1	1	1	1	2	168.2	58.1
1	81	4	9.2	21	59	94	61	90.5	32	30	8.8	8.1	2	2	1	3	1		1	3	1	1	1	1	163	57.5
1	73	4.3	9.1	21	50	91	51	92	30	30	6.5	6.3	1	1	1	2	1	1	1	3	1	1	1	1	153.9	55.5
1	63	4	9.1	17	59	93	61	92	34	38	7.9	7	1	1	2	3	3		1	1	1	1	1	1	160.1	59.3
1	51	4.3	9.1	21	57	100	60	101	37	42	7	7.5	1	1	1	1			1	1	1	1	1	1	177.5	53
1	69	4	8.7	18	53	86	53	83	32	30	10.2	8	1	1	1	1			2	3	1	3	1	1	158.5	67.5
1	62	4.3	9.4	19	52.5	84	57	84	33	29	9.4	8.4	1	1	2	1			1	1	1	1	1	1	158.8	46.1
1	59	4	8.6	26	54.5	98	57	100	32	33	7.2	6.8	1	2	2	1			2	1	1	1	1	1	173.5	66.3
1	69	4.1	8.8	38	54	78	56	81	23	24	8	7.4	1	2	1	3	1		2	3	3	1	1	1	148	54.1
1	63	4.3	8.9	40	58	108	59.5	104.5	40	38	8	7.5	2	2	1	3	2		2	1	1	1	1	1	180.8	81
1	92	3.9	8.5	118	57	77	58	73	20	24	16.3	12.1	2	2	1	1			2	3	1	1	3	1	156.8	48.5
1	65	4.5	9.8	21	53.5	83	53.5	86	32	32	8.4	7.7	2	1	1	3	3		1	3	1	1	3	1	156	48.5
1	81	4.3	9	44	51	84	51	85	20	16	13.5	10.5	2	1	1	1			2	1	1	1	1	1	156.8	47.4
1	70	3.9	10	89	46	75	49	79	30	29	8.3	7.5	1	1	1	1			2	1	1	1	1	1	164.5	63.1
1	65	4.1	8.8	31	54	83	53	86	29	28	7.8	6.2	1	2	2	1			1	1	1	1	1	1	160.5	55.7
1	82	4.3	9.3	40	56	80	56	83	38	34	9.8	9.9	1	1	2	3	1		1	1	1	3	1	1	165.7	58.7
1	65	4.4	9.1	34	50	98	51	96	48	48	6.5	5.1	1	1	1	2	2	2	2	1	1	1	1	1	169.2	62.4
1	70	4.2	9.1	20	58	87.5	58	91	29	30	7.3	7.6	2	2	1	3	1		1	3	1	1	1	1	156.7	56.3
1	59	4	8.6	54	53	97	59	96.5	40	35	5.9	4.8	2	2	1	3	3		2	1	1	1	4	1	164.5	71.1
1	77	4.4	9.3	29	53	85	54	85	28	30	8.9	7.9	1	1	1	3	1		2	3	1	1	1	1	161.8	59.6
1	77	4.2	9.2	24	59	71.5	60	74	24	22	16	15.3	2	2	1	1			1	1	1	1	1	1	156.7	51.5
1	77	4.1	9.2	24	58	103.5	60	101	32	32	6.4	6.2	1	1	1	1			2	1	3	1	1	1	164.5	61.3
1	79	4.3	9	27	62.5	80	60	84	26	27	12.5	9.8	2	2	1	3	1		1	1	1	1	1	1	158	44.1
1	67	4.1	8.7	58	63.5	106	65	106	31	32	8.4	8.5	2	1	1	1			2	1	1	1	1	1	161.7	52
1	85	3.6	8.4	45	80	90	85	95	8	8	13.8		2	1	1	1			1	3	1	1	3	1	148.5	40.6
1	67	4	8.9	75	56.5	94.5	57.5	95	33	35	10	8.4	2	1	1	1			1	3	1	1	3	1	161	64.3
1	76	4.3	9.2	20	70	94	69	90	30	32	12.5	10.1	2	1	1	2	2	1	1	3	1	1	3	1	157.7	58.9
1	80	4	8.8	36	60.5	85	64.5	87	19	22	13.2	8.5	2	1	1	1			1	3	1	2	3	1	168.5	57
1	63	4	9.1	29	64	105	70	105	46	46	5.8	5	2	2	2	2	2	2	1	1	1	1	1	1	171	58.6
1	54	4.4	9.4	22	71	98	72	99	39	38	5.7	6.2	2	1	2	2	2	6	1	3	1	1	1	1	171	74
1	66	4	9.2	49	57	92	59	97	20	20	6.5	6.8	1	1	2	3	1		1	3	1	1	1	1	158.8	53.1
1	54	4.7	9.7	35	62	98	64.5	98	47	46	5.4	5.6	2	1	1	1			1	1	1	1	1	1	165.5	63.6
1	65	4.8	9.6	52	55.5	103	59	105	38	38	8	7.1	1	2	1	3	2		1	3	1	1	1	1	167.9	73.5
1	65	4	9	30	30	71	26	71	46	45	4.6	4	2	2	2	2	2	5	2	1	1	1	1	1	167.7	61.7
1	69	4.4	9.3	50	32	59	28	59	32	32	5	4.8	1	1	1	2	1	2	2	3	1	1	1	1	160.2	63.5
1	55	4.7	9.5	29	27.5	73	27	72.5	42	43	4.4	4.3	1	1	1	3	2		1	3	1	1	1	1	170.5	76.9
1	66	4	9.7	29	30	60	29	63.5	36	35	6.7	6.6	2	1	1	3	1		1	1	1	1	1	1	167.9	59.4
1	63	4.4	9.4	24	25	67	32	68	48	51	5.4	6.5	2	2	1	3	1		1	3	1	1	1	1	168.7	69.2
1	66	4.4	9.5	26	33	63	26	57	38	38	6.9	6.5	2	2	1	3	2		1	3	3	1	1	1	168	58.2
1	65	4.6	9.6	24	30	69	32	72	42	42	5	4.8	1	1	1	1			2	3	1	1	1	1	164.8	62.8
1	61	4.4	9.5	25	24.5	62	30	65	41	40	4.9	5	2	2	1	3	4		1	3	1	1	1	1	161.3	73.3
1	55	4.4	9.4	37	29	68	27	71	52	50	4.3	4.5	1	2	1	3	1		1	1	1	1	1	1	165.6	77.5
1	66	4.4	8.5	38	31	73	26	75	44	40	4.8	3.5	1	1	1	1			1	1	1	1	1	1	168	58.7
1	65	4	9.3	57	31.5	69.5	31	68	40	36	7.8	7.6	2	2	1	3	1		1	3	1	1	1	1	165.9	78
1	61	4.4	9.3	23	23.5	64	29	60	43	46	5.2	6.1	2	1	1	1			2	1	1	1	1	1	161.5	60.4
1	63	4.6	9.9	47	33	75	34	74	42	38	6	5	1	1	1	3	2		2	1	1	1	1	1	172	72.3
1	60	4.5	9.6	37	31	68.5	30	70.5	42	42	7.2	6.8	1	1	2	3	3		1	1	1	1	1	1	168.7	53.6
1	54	4.7	9.7	21	54	87	50	90	42	44	6	5.8	2	2	1	2	1	1	1	1	1	1	1	1	172.9	72.1
1	60	4.3	8.9	21	26	66	28	68.5	50	48	4.9	4.6	2	1	1	3	1		1	3	1	1	1	1	172.5	66.9
1	55	4.8	9.3	20	26	61.5	26	64.5	30	31	8.2	7.8	1	1	2	3	1		1	1	1	1	1	1	169.3	68.5
1	64	4.4	9.2	21	34	62	31	24	38	41	5.2	4.5	1	1	1	2	1	4	1	1	1	1	1	1	171.2	63.6
1	71	4.3	9.1	16	43	74	42	73	40	38	6.9	6.5	1	1	1	2	1	2	2	3	1	1	1	1	167.5	80.2
1	67	4.3	8.8	39	28	58.5	33	57	35	32	5.9	5.1	2	2	1	3	2		1	3	1	1	1	1	161.8	57.5
1	58	4.4	9.3	23	30	70	32	71.5	34	39	4.8	4	1	1	1	1			1	1	1	1	1	1	162	58.5
1	64	4.4	9.5	36	31	67	30	63	48	46	5.8	6	1	1	1	1			2	1	1	1	1	1	169.1	74.3
1	63	4.5	9.3	35	65	94	56	82	40	40	8.6	7.9	1	1	1	3	2		2	1	1	1	1	1	167.7	68.4
1	59	4.6	9.5	36	22	66	26	66	34	37	5.6	4.4	1	2	1	2	3	3	2	3	1	1	1	1	157	64.8
1	71	4.1	9.3	28	21	92	21	90.5	36	34	6	5.4	2	2	1	3	2		1	1	1	1	1	1	160	50.2
1	73	4.1	9	25	30	60	30	59	29	24	8.4	7.8	1	1	2	3	2		1	3	1	1	1	1	159.5	61.2
1	55	4.5	9.4	38	21	80.5	20	83.5	46	48	5.7	5	2	1	1	3	1		1	1	1	1	1	1	169.3	70.3
1	66	4.3	8.9	59	23	95	17	95	28	30	5.4	5.2	2	1	1	3	2		2	3	1	1	4	1	156	66.9
1	65	4.5	9	48	38.5	60	35	62	33	39	6.1	7	2	1	1	2	1	3	1	3	1	1	1	1	161.2	71.9
1	64	4.2	9.1	59	30.5	71.5	32	72.5	39	43	6.5	6	2	1	1	3	2		1	3	3	1	1	1	172.7	86.6
1	60	4.6	9.8	25	35	66	37	72	41	44	8.6	7.5	2	2	1	3	1		1	1	1	1	1	1	168.1	66.9
1	60	4.2	8.7	76	31	66	26	65	36	34	4.3	4	2	1	1	1			1	1	1	1	1	1	161	60.9
1	53	4.4	9	57	38	67	34	70	34	33	8	5.8	2	1	2	3	3		2	1	1	1	1	1	163.9	54.2
1	70	4.3	9.3	29	30	70	29.5	75	43	39	4.7	4.6	1	1	1	2	1	4	2	1	3	1	1	1	165.2	47.9
1	53	4.7	9.4	50	60	100	55	105	30	34	5.1	4.5	2	1	1	3	2		1	1	1	1	1	1	162.2	65.2
1	69	4.4	9.6	39	33	53	33	52	20	21	12	9.4	2	2	1	3	1		1	3	1	3	1	1	164	67.3
1	69	4.5	9.2	57	27.5	62	28	63	28	30	6.4	7.2	1	1	1	3	2		1	1	1	1	1	1	161.2	68.2
1	73	4.4	9.8	38	20	88	15.5	90.5	39	41	6.3	7.2	2	2	1	2	1	1	1	3	1	1	1	1	161.3	60.3
2	69	4.8	9.2	84	18.5	36.5	22	42	23	20	7	6.4	1	1	1	2	2	3	1	3	1	1	1	1	138.8	43.4
2	83	4.2	9.1	36	28	58	29	54	18	18	10.8	9	2	1	1	1			2	3	3	1	1	1	153.1	60
2	55	4.6	9.3	27	21	47	18	48	30	35	10.5	8.6	2	1	1	2	1	2	1	1	1	1	1	1	154.4	69.1
2	70	4.5	9.5	40	18	50	15	47	25	24	9	9	1	1	1	1			2	3	1	1	1	2	147.4	54.2
2	70	4.2	9.2	34	21	46	20.5	45	28	30	11.1	10.9	2	1	1	1			1	1	1	1	1	1	159	48.1
2	62	4.1	8.8	58	19	53.5	17	53.5	26	21	7	6.7	1	1	1	1			2	2	1	1	1	1	160	74.5
2	67	4.4	9	34	27	57.5	20	54	30	31	9	8.3	1	1	1	1			1	1	1	1	1	1	151.1	49.3
2	61	4.6	9.4	24	20	55.5	17	47.5	24	23	9	8.5	1	1	1	1			2	1	1	1	1	1	144.5	44.6
2	72	4	8.9	44	22	55	20.5	52.5	20	16	8	7.1	1	2	1	1			2	1	1	1	1	1	151.5	44.6
2	56	4.9	9.8	32	23	55	22	53.5	28	30	6	5.9	2	1	1	1			1	1	1	1	1	1	158	63.3
2	77	4.3	8.8	44	21	42	23	46.5	22	23	9.1	8.6	2	2	1	1			1	1	1	1	1	1	143.3	38.4
2	75	4.3	8.9	31	22	61.5	22	59.5	22	23	7.2	6.6	2	2	1	1			1	3	1	1	1	1	148.6	48.4
2	60	4.4	9.7	21	21	55	21	55.5	36	36	5.8	5.8	2	1	1	1			1	1	1	1	1	1	161.8	58.7
2	50	4.2	8.9	42	23	57.5	23	58.5	27	31	8.2	7.2	1	1	1	1			1	1	1	1	1	1	157.6	54.7
2	77	3.8	8.9	36	25	50	25	52.5	27	26	6.7	7	2	1	1	1			1	1	1	1	1	1	140.1	43.4
2	68	4.3	8.8	26	17	50	19	56	32	32	8.6	7	1	1	1	2	1	2	1	3	1	1	1	1	155.3	49.6
2	75	4.3	9.2	24	24	50.5	26	48	18	17	11.1	8.6	2	2	1	1			2	1	1	1	1	1	141.9	35.4
2	57	4.2	8.9	37	20.5	57	18	52	29	28	7	6.8	2	1	1	1			1	3	1	1	1	1	154.5	59.9
2	66	4.5	9.2	29	20	60	21	59	30	33	8.3	8.4	1	1	1	2	1	3	1	1	1	1	1	1	152.2	48.7
2	64	4.7	9	68	17	49	14	48	19	18	6.6	6.1	2	1	1	2	1	1	1	1	1	1	1	1	153.8	44.5
2	88	3.8	9.3	11	14	40	23	44	4	14	17	15.3	1	1	1	2	1	2	1	3	1	1	3	1	141.2	43.7
2	72	4	9	36	20	45	16	49	26	23	10.6	7.6	2	2	1	1			1	3	1	1	1	1	145.2	50.2
2	79	3.9	8.9	67	22	40	17	39.5	10	8	12	13	2	2	1	1			1	3	1	1	3	1	148	47.1
2	76	4.5	9.3	28	13	49	17	48	26	26	6.9	6.8	1	2	1	1			1	3	1	1	1	3	148.1	50
2	55	4.4	9.2	37	26	55.5	23.5	54	28	24	10	8.1	1	2	1	1			1	3	1	1	1	1	158	56.1
2	63	4.3	9.6	23	21	55	19	51	28	25	7.7	7.5	1	2	1	1			1	3	1	1	1	1	166.6	56.4
2	64	4.3	9.2	17	15	49	14.5	46.5	22	22	6.2	6.4	2	1	1	1			2	3	1	1	1	1	146.7	44.5
2	62	4.3	9.2	33	11	44	12	41.5	28	23	6.5	6.6	2	1	1	2	1	2	1	1	1	1	1	1	152.8	48.4
2	72	4.3	9.6	75	15	37	23	42	22	21	10	9.6	2	1	1	1			2	1	1	1	1	1	144	49.7
2	65	4.2	9.2	43	16.5	49	19	50	29	28	7.4	6	2	1	1	1			1	1	1	1	1	1	150	49.3
2	57	4.6	9.7	26	18	53.5	13	51.5	21	26	5.5	5	2	1	1	1			1	1	1	1	1	1	156.2	49.3
2	65	4.5	9.5	30	16	54	20	53	26	29	4.5	4.3	2	2	1	1			1	1	1	1	1	1	152	49.8
2	70	4.4	9.1	52	25	60	23	60	20	20	7.3	5.6	1	2	1	1			2	1	1	1	1	1	152.7	49.4
2	74	4.4	9.3	38	22	59.5	22	50.5	14	22	6.7	6.4	2	1	1	1			2	1	1	1	1	1	158.8	57.1
2	73	4.1	8.8	34	9	42	10	43.5	28	26	4.2	4.4	2	1	1	1			1	1	1	1	1	1	144.8	45.4
2	69	4.3	9.5	55	19.5	51.5	19	53	28	22	7	6.1	2	2	1	1			1	3	3	1	1	1	153.6	50.5
2	74	4.2	9.2	26	17	46	15	45	28	30	5.5	5.3	2	1	1	1			1	1	1	1	3	1	143.8	44.9
2	71	4.2	9	42	18.5	40.5	17.5	40	20	23	8.9	7.2	2	2	1	1			1	3	1	1	1	1	153	41.3
2	74	4.3	9.2	29	10.5	38.5	15.5	44	15	12	8.5	8.5	2	2	1	2	1	3	1	1	1	1	1	1	144.4	43
2	65	4.6	9.6	29	13	40	15	42	18	17	7.6	6.6	2	2	1	1			1	1	1	1	1	1	138	38.9
2	61	5	9.5	35	16	56.5	15	55.5	26	29	6.4	5.8	1	2	1	1			1	3	1	1	1	1	153.7	49.4
2	58	4.3	9.2	31	15	52	16	50	32	31	6.3	5.9	1	1	1	1			1	1	1	1	1	1	155.6	47.4
2	71	4.2	9.1	22	16.5	53.5	19	57	22	22	6.4	6.9	2	1	1	1			1	3	1	1	1	1	154.2	45.7
2	70	4	8.9	33	18	56	19	59.5	26	24	4.4	4.3	2	1	1	1			2	1	1	1	1	1	147.6	53.1
2	56	4.3	9.2	48	15.5	45	15.5	40.5	28	25	9.2	10.4	1	1	1	1			2	1	1	1	1	1	148.7	57.9
2	54	4.2	8.8	32	15.5	56	15.5	56.5	22	20	9.1	10.1	2	2	1	1			2	1	1	1	1	1	156.4	53.7
2	73	4	8.9	15	21	53.5	22.5	53.5	22	23	6.6	6.2	2	2	1	1			1	1	1	1	1	1	154.3	50.8
2	72	4.5	9.7	20	17.5	46	19	46	26	23	7.7	6.9	2	2	1	1			1	3	1	1	3	1	154.6	56.5
2	71	4.2	8.7	60	18	41	15	42.5	21	22	9.5	8.9	1	1	1	1			1	3	1	1	1	1	139	44
2	63	4.6	9.6	42	8	52	5	51	24	28	7.2	7.4	2	1	1	3	1		2	3	1	1	1	1	158.8	45.6
2	51	4.3	9.1	18	14.5	53	16	55.5	30	29	5	5.2	1	1	1	1			1	1	1	1	1	1	156	39.9
2	65	4.5	9.4	40	30	60.5	27.5	60.5	24	21	8.2	7.6	2	2	1	1			1	3	1	1	1	1	155.3	68.5
2	62	4.4	9.4	29	19.5	55.5	23	53	27	25	7.4	5.3	2	1	1	3	2		1	3	1	1	1	1	151.2	40.8
2	75	4.4	9.2	26	20.5	51	19	51	23	23	6.4		2	2	1	1			1	3	1	1	3	1	148.3	45.2
2	50	4.4	9.4	18	18	54	17	57.5	24	22	7.4	6.4	1	1	1	1			1	1	1	1	1	1	161.3	43.7
2	65	4.1	9.2	39	16	54	16.5	52	15	14	7.5	7.7	2	1	1	1			1	3	3	1	1	1	156.5	61.1
2	69	4.4	9.6	34	21.5	54.5	19	56.5	26	26	6.1	5.9	1	1	1	1			2	3	1	1	1	1	154.5	58.8
2	80	4.1	9.2	59	20	41	22	42	26	25	9.8	7	2	1	1	1			1	1	1	1	1	1	140.8	45
2	76	4.3	8.8	57	13.5	46	14	46.5	21	21	4.5	4.4	2	2	1	1			1	3	1	1	1	1	139.7	34.7
2	71	4.8	9.7	35	29	54.5	28.5	55	20	20	8.3	7.6	1	1	1	2	1	3	1	3	1	1	1	1	146.1	42.2
2	75	4.4	8.8	64	20	55	25	56	25	24	5.1	5	2	2	1	1			2	3	1	1	1	1	152.5	67.8
2	69	4.3	9.7	66	16	40	15	44	24	22	8	7.3	2	1	1	1			1	1	1	1	1	1	143	48.4
2	52	4.5	9.2	26	15.5	48.5	13	49	27	20	7	6.4	1	1	1	1			1	1	1	1	1	1	149	54.8
2	59	4.1	9.5	16	23	50	26	53	19	24	7.3	6	1	2	1	1			1	3	1	1	1	1	154.6	64.5
2	72	3.9	8.8	37	24.5	56	22	58	30	30	6.2	5	2	2	1	1			1	3	1	1	1	1	154.9	56
2	55	4.8	9.9	40	16.5	50	17	52	18	19	4.4	5	1	1	1	1			1	3	1	1	1	1	154.4	53.4
2	78	4.2	9.1	35	22	46	22.5	38	21	22	11	10	2	1	1	1			1	3	1	1	1	1	143.8	45.5
2	69	4.3	9.2	31	16	48	15.5	48	27	27	6.4	6.4	2	2	1	1			1	1	1	1	1	2	147.8	55.1
2	63	4.7	9.8	43	16	53	13	53.5	30	29	7.2	7.1	2	2	1	1			1	1	1	1	1	1	159.3	56
2	68	4.1	9.1	39	14	52.5	14.5	53	32	29	5.6	5.1	1	1	1	1			2	1	1	1	1	1	152.2	59.2
2	68	4.2	8.9	40	16	52	16.5	52.5	24	24	7.4	6.5	1	1	1	1			1	1	1	1	1	1	146.4	42.6
2	72	4.1	9.1	47	15	47	15	48	24	23	9.5	8.7	1	2	1	1			1	3	1	1	1	1	156	54.7
2	56	4.6	9.2	29	12	46	11	46.5	23	19	6.5	5.7	2	2	1	1			1	1	1	1	1	1	153.5	49.3
2	72	4.4	9.2	27	14.5	54	16	53.5	27	25	5.9	6.1	1	2	1	1			2	1	1	1	1	1	156.2	51.4
2	71	4.5	9.4	24	16	61	22	61.5	25	26	7	6.8	2	2	1	3	1		2	1	1	1	1	1	157.1	53.1
2	70	4.3	8.9	56	10	38.5	10	41	23	24	4.5	4.2	1	2	1	1			1	1	1	1	1	1	143.5	41.4
2	76	4.2	9.6	30	19	59	20	58.5	23	22	8	6.7	1	2	1	2	2	2	1	3	1	1	1	1	150.5	47.7
2	74	4.5	9	49	12	47.5	14	47	25	26	11	8.5	1	1	1	1			2	1	1	1	1	1	147.8	40.7
2	64	4.5	9.6	54	5	42	7	43	14	14	10.3	7.5	1	2	1	1			1	3	1	1	1	1	141.9	52.3
2	69	4.5	9.5	36	14.5	51	17.5	52	21	21	7.5	7	1	2	1	1			1	3	1	1	1	1	152.8	52.2
2	86	4	8.6	66	12	35	11	34	20	21	12.6	10	1	1	1	3	1		2	3	1	1	1	1	143.9	38.6
2	75	4.4	9	51	14	50	15	49	21	21	8	7.9	2	2	1	1			2	3	1	1	1	1	154.8	50.5
2	58	4.5	9.2	37	12.5	50	15	52	25	24	6	6.3	1	1	1	1			2	1	1	1	1	1	157.3	47.6
2	73	4.3	9.5	52	20	55	22	53.5	17	18	7	6.6	2	1	1	1			1	3	1	1	1	1	145.4	51
2	63	4.4	9.2	38	16	53.5	14.5	54	28	27	5.5	4.5	2	1	1	1			1	3	1	1	1	1	157.7	56.4
2	78	4.1	9	27	19	46	17.5	47.5	13	14	8	7.1	2	1	1	1			2	1	1	1	1	1	144.9	48.7
2	62	4.7	9.8	20	16.5	55	15	53.5	18	19	5.9	5.9	2	1	1	1			2	1	1	1	1	1	157.5	51.2
2	74	4.5	9.8	36	14	63	17	62	22	24	11.9	10.3	2	1	1	1			1	1	1	1	1	1	159.1	40.8
2	73	3.9	9.9	90	20.5	34	20	35	23	20	13.5	12	1	1	1	1			1	1	1	1	1	1	137.1	40.9
2	62	4.3	9.2	37	11.5	50	12.5	49.5	29	24	8.3	6.3	1	1	1	1			1	1	1	1	1	1	150.5	51.5
2	72	4.1	9.2	45	21	61	20.5	61.5	26	24	5.9	5.6	1	1	1	1			2	3	1	1	1	1	149.5	40.1
2	76	4	9.3	14	13.5	45.5	16	46	20	18	9.2	8.2	2	1	1	1			1	1	1	1	1	1	146.3	45.4
2	74	4.4	8.9	55	9.5	45.5	9.5	46.5	20	23	7.6	5.9	1	2	1	1			2	3	1	1	1	1	149.4	47
2	74	4.2	8.8	58	21	53.5	20.5	58.5	24	23	19	16	2	2	1	1			1	1	1	1	1	1	157	50.3
2	75	4.3	9	33	11.5	47	15	46.5	20	20	6.6	6.5	1	1	1	1			2	1	1	1	1	1	143.5	48.1
2	83	3.9	8.8	27	29	46	28	42	16	20	29		1	2	1	1			1	3	1	1	1	1	144.9	51.4
2	69	4.1	9	41	14	51	12	54	18	21	4.7	4	1	1	1	1			2	1	1	1	1	1	148.9	44.3
2	80	4.1	8.9	39	14	46	14.5	46	22	21	9.5	9.1	2	1	1	1			1	3	1	1	1	1	151.6	42.7
2	83	4.3	9	47	14.5	52	15.5	53	19	21	11	11.5	1	1	1	1			2	1	1	1	1	3	154.6	40.8
2	62	4.7	9.8	29	15	53	16	52.5	26	25	6.3	5.8	2	2	1	1			2	1	1	1	1	1	153	55.6
2	66	4.5	9.2	32	14	54	14.5	54	26	29	5.2	5.4	2	2	1	1			2	1	1	1	1	1	155.3	52.8
2	77	4.3	9	57	11	55	11.5	54	21	21	8	6.4	2	1	1	1			1	3	1	3	1	1	150.8	41.4
2	76	4.3	9.3	23	16	46.5	15	49.5	25	23	5.3	5.2	2	1	1	1			1	3	1	1	1	1	146.6	48.7
2	62	4.3	8.9	24	16	43	15.5	44.5	28	26	7.6	8.1	2	2	1	2	1	3	2	1	1	1	1	1	150.8	53.9
2	58	4.3	8.8	40	13	49	16.5	52	30	28	6.4	5.9	2	1	1	1			1	3	1	1	1	1	154.6	48.5
2	63	4.4	9.4	33	12.5	42	12.5	45	22	21	5.6	4.8	2	2	1	1			2	1	1	1	1	1	147.3	49.3
2	79	4.3	9.4	26	17	46.5	16	45	23	23	7.6	6.1	1	1	1	1			2	1	1	1	1	1	142.9	40.2
2	60	4.4	9.4	44	16	53	14	50	37	37	5.5	4.8	1	1	1	2	2	5	1	1	1	1	1	1	147.3	54.2
2	78	4.5	9.1	24	15.5	49.5	17	49	14	16	7.4	7	2	2	1	1			1	3	1	1	1	1	148.9	54.5
2	72	4.3	9.3	30	13.5	45	17	46	23	21	9	9	2	2	1	1			2	1	1	1	1	1	144	46.6
2	60	3.9	9	26	11	53	12	51	20	23	7.4	6.6	2	2	1	1			1	1	1	1	1	1	150.4	46.8
2	66	4.1	8.6	96	27	57	25.5	60	22	22	6	6.3	2	2	1	1			1	3	1	1	1	1	156	54.5
2	78	3.8	8.7	49	15	49	16.5	52.5	32	28	5.1	4.6	2	1	1	1			2	1	1	1	1	1	148.2	52.3
2	68	4.2	9.2	33	15.5	45	13	44	21	18	7.9	7.5	2	1	1	1			1	1	1	1	1	1	154.2	48.4
2	73	4.1	8.8	48	22	55	24	55	25	22	4.7	4	1	2	1	1			1	3	1	1	1	1	148	47.9
2	57	4.5	9.5	30	16	53.5	16	52.5	24	23	6.1	5.7	2	2	1	3	1		1	1	1	1	1	1	156.3	51.8
2	65	4.2	9.4	20	15.5	52	13.5	49	15	15	7.4	7.5	1	2	1	2	1	4	2	1	1	1	1	1	158.7	55.3
2	80	4	9	27	10.5	40	11.5	45	26	26	6.4	6	2	1	1	1			1	1	1	1	1	1	144.4	36.4
2	71	4.2	9.1	58	12	45	10.5	44.5	12	9	8.5	7.1	1	1	1	1			1	3	1	1	1	1	148.2	36.6
2	65	4.7	9.5	32	14.5	56	15.5	56	26	26	7.5	6.1	1	1	1	1			2	1	1	3	1	1	157.8	54.4
2	59	4.7	9.7	39	11	50	9	49	29	26	7.1	7.1	1	1	1	1			1	1	1	1	1	1	148.5	46.6
2	64	4.6	9.5	32	12	49.5	13	48	7	29	8.7	7	1	1	1	2	1	2	1	1	1	1	1	1	155.7	67.4
2	75	3.9	8.7	25	18	46	18	46.5	10	18	9.8	9.2	1	2	1	1			2	1	1	1	1	1	144.9	36.3
2	62	4.2	9.3	19	24	51.5	18	48.5	34	34	5.8	5.8	1	1	1	1			2	3	1	1	1	1	162.5	57
2	68	4.3	9.1	45	16	51.5	19	50	30	29	8	7.6	1	1	1	1			1	1	1	1	1	1	154.8	63.4
2	70	4.3	9.4	41	9	51	8.5	52.5	28	26	8.3	8.1	2	1	1	1			1	3	1	1	1	1	149.2	51.5
2	78	4.3	9	50	16	45	16	39	14	16	13.8	14.1	1	1	1	2	1	3	1	3	1	1	1	1	139.4	44.4
2	84	4.1	8.6	48	24	46	22	44.5	22	23	10.5	10.3	2	1	1	1			1	1	1	1	1	1	144.4	44.7
2	74	4.2	8.8	28	13	47.5	13	45	24	26	6.7	6.5	1	1	1	1			1	1	1	1	1	1	143.5	44.5
2	68	4.2	8.6	33	12	39	13	46	25	18	6.5	5.9	2	1	1	1			2	1	1	1	1	1	149.8	49.9
2	71	4.1	9.9	33	22	40	25	41	22	25	20.2	14.5	1	1	1	1			1	3	1	1	1	1	146.8	68.4
2	72	4.2	9.4	32	11	48	11.5	49	25	26	7.5	6	2	1	1	1			2	1	1	1	1	1	149.5	44.9
2	79	4.5	9.3	38	17	54	18	53	22	28	7.9	8.5	2	2	1	1			2	3	1	1	1	1	157.2	60.7
2	56	4.2	9.2	38	11.5	45	11	44	14	17	8.6	11.6	2	2	1	1			2	1	1	1	1	1	140	42.7
2	56	4.4	8.9	43	18	52	20	53.5	32	28	7	7	2	1	1	1			1	3	1	1	1	1	160	67
2	59	4.2	9.1	27	22	51	21	48	26	25	7.5	6.3	1	1	1	1			1	1	1	1	1	1	157	50
2	71	4.5	9.5	34	14.5	51	13	54	17	19	11	9.5	2	2	1	1			2	1	1	1	1	1	155.8	48.6
2	56	4.1	9	23	15	51	19	50	16	18	6	6	1	1	1	1			2	1	1	1	1	1	155	46.1
2	68	3.9	8.9	24	13	52	17	54	29	32	10.9	7.6	2	1	1	2	1	5	1	3	1	1	1	1	156.2	56.2
2	70	4.2	9	33	15	47.5	15	46	20	20	7.3	6.3	2	2	1	1			1	3	1	1	1	1	138	44.3
2	66	4.3	9.4	51	35	64	37	57	9	14	11.5	12	2	1	1	1			2	1	1	1	1	1	143.3	40.8
2	69	4.5	9.3	34	37.5	59.5	39	60	17	16	9.3	7.9	2	1	1	1			2	3	1	1	1	1	147	65.8
2	88	4.2	9	47	27	37	30	37	14	14	13	11	2	2	1	1			1	3	1	1	1	1	135.5	50.1
2	59	4.4	9.6	29	29.5	63	30	62.5	37	39	6.8	6.2	2	1	1	1			1	1	1	1	1	1	145.5	51.9
2	63	4.4	9.6	43	43	65	41	65.5	29	32	7.4	6.9	2	1	1	1			1	1	1	1	1	1	149.3	45.5
2	50	4.3	9	42	33	63	32	60.5	30	30	10.2	8.9	2	2	1	1			1	1	1	1	1	1	157.2	54
2	51	4.6	9.3	23	45	77	44	74.5	33	36	4.9	4.2	1	1	1	2	1	1	2	1	1	1	1	1	159.5	53.6
2	74	4.1	9.6	35	41	65	39	64	20	22	7.8	7.2	2	2	1	1			1	1	1	1	1	1	155.3	39.7
2	69	4.4	9.4	27	29.5	59	29	62	28	25	6.7	7	1	1	1	2	2	1	1	3	1	1	1	1	148	47.8
2	70	4.2	8.6	59	37	61.5	37	63.5	28	26	7	5.5	2	2	1	1			2	1	1	1	1	1	148.5	48.9
2	80	4.3	9	58	42.5	73	42	76	20	26	7.1	6.1	1	1	1	1			1	3	1	1	1	1	150.5	50.2
2	74	4.2	9	50	40.5	69	36.5	68.5	28	26	11.6	8.4	2	1	1	2	1	1	1	1	1	1	1	1	155.5	59.3
2	61	4.4	9.4	43	29	65.5	30.5	63.5	36	35	6.5	5	1	1	1	1			1	1	1	1	1	1	156	51.2
2	67	4.5	9.4	33	33	62	31.5	62.5	31	32	6	5.8	1	1	1	1			1	3	1	1	1	1	149	45.9
2	72	4.4	10	12	40	55	33	58	18	24	5.7	8.2	2	1	1	2	1	2	1	1	1	1	1	1	147.9	45.6
2	78	4.3	9.4	45	24	65	25	69	16	18	11.4	9.6	1	1	1	1			2	3	1	1	1	1	150.8	51.8
2	72	4.2	9.2	44	35	69	33	68	22	24	9.5	7.4	1	1	1	1			2	1	1	1	1	3	151.8	40.3
2	55	4.6	9.3	28	43	75	42	76	28	28	6.4	5.2	2	1	2	1			2	3	1	1	1	1	157.6	41.9
2	63	4.1	9	42	37	59	38	56	24	28	6.4	6.1	1	1	1	1			1	1	1	1	1	1	151.8	55.8
2	61	4.2	9	46	34	63	35	61	28	28	5.8	5.6	2	2	1	1			1	3	1	1	1	1	148	54.8
2	69	4.4	9.2	37	35	79	33	80.5	31	28	6.1	6.4	2	1	1	1			1	1	1	1	1	1	159.8	60.7
2	58	4.5	9.5	78	45	74	46	73	30	28	7	6.5	1	1	1	1			2	1	1	1	1	1	156.3	55.5
2	72	4	8.7	63	31	63	27	61	24	28	12.3	8.4	2	1	1	1			1	3	1	1	1	1	147.5	42.1
2	51	4.7	9.5	32	38	68	39	72	36	32	6.5	6.3	1	1	1	2	1	3	1	1	1	1	1	1	156	50.4
2	54	4.3	9.8	42	36	68.5	35	69	29	31	5.9	5	1	1	1	1			1	1	1	1	1	3	152.4	47.3
2	58	4.3	8.8	36	33	67.5	36	66	34	34	10.5	8.5	1	1	1	1			1	1	1	1	1	1	158.9	54.3
2	59	4.4	9.6	22	29.5	68.5	30	67.5	27	27	5.9	5.7	2	1	1	1			1	1	1	1	1	1	151	51.2
2	64	4.5	9.5	30	46	75	43	77	17	22	8.1	9	1	1	1	1			1	3	1	1	1	1	154.9	46.3
2	77	4.1	9.2	40	45	77	45	76	14	10	9.8	8.2	2	2	1	1			1	3	1	1	1	1	146.2	42.9
2	71	4.4	9.1	47	52	76.5	52	77	16	18	8	8.4	2	2	1	1			1	1	1	1	3	1	143.4	45.8
2	64	4.3	8.7	73	53	83	50	83	32	32	5	5	2	2	1	1			1	3	1	1	1	1	154.1	67
2	64	4.5	9.4	35	50	85	51	87	24	28	10.4	6.4	2	1	1	1			1	1	1	1	1	1	155.7	56
2	61	4.5	8.9	40	48	83	48	81.5	20	21	5.1	5	2	1	1	1			1	1	1	1	1	1	162	59.7
2	76	4.2	8.9	74	55	78	55	78	24	26	8.8	8	2	1	1	1			1	3	1	1	3	1	149.3	57.3
2	65	4.1	9.1	44	47	88	47	85	20	20	8.3	8.1	1	2	1	1			1	3	1	1	1	1	155.6	65.8
2	70	4.1	8.9	35	52	78	52	80	22	26	11	9.1	2	2	1	1			1	3	1	1	1	1	155.8	62.9
2	72	4.1	9	31	63	97	54	97	24	24	7.2	7.4	1	1	1	1			1	1	1	1	1	1	146.2	47.6
2	65	4	8.3	46	46	82	46	83.5	28	24	8	6.8	2	2	1	1			1	3	1	1	1	1	154.5	58.5
2	67	4.4	9	28	51	86	47	87	22	28	8	6.9	1	1	1	1			2	3	1	1	1	1	159.7	62.8
2	64	4.3	9.1	59	54.5	92	58	92.5	24	23	5.2	4.8	1	1	1	2	1	6	1	3	1	1	1	1	155.1	58.4
2	58	4.3	9.1	55	52	79	52	80	26	22	9.4	8.6	2	1	1	1			2	3	1	1	1	1	155.7	66.1
2	80	4.4	9.1	25	59	82	56	81	8	10	15.5	14	1	2	1	1			2	1	1	1	3	1	153.3	45.6
2	66	4.5	9.1	42	48	79	49.5	84	26	26	8.2	7.2	1	1	1	2	1	1	2	1	1	1	1	1	151.6	48.2
2	79	4.1	9	30	49	72	50.5	77	21	20	11.1	10.1	2	1	1	1			1	3	1	4	3	1	147	40
2	70	4.3	9.3	39	50	86	50	85.5	24	26	8.1	7.4	2	1	1	1			2	3	1	1	1	1	149	40
2	64	4	8.7	39	52	92	53	83	18	22	7.5	6.6	2	2	1	2	1	2	1	1	1	4	1	1	158.1	49.1
2	67	4.2	8.9	44	54	94	54	94.5	33	33	6	6.1	2	1	1	1			1	1	1	1	1	1	152.2	51.6
2	78	4.4	8.8	76	54	78	55	77	22	24	6.6	6.9	2	2	1	1			2	3	1	1	1	1	150	61.6
2	58	4.2	9.3	67	51	83.5	51	88.5	30	22	8.1	7.1	2	1	1	1			1	1	1	1	1	1	161.1	49.1
2	64	4.1	8.8	58	44	83	44	84	25	26	9.7	9.3	2	1	1	1			1	1	1	1	1	1	145.5	42.8
2	51	4.4	9.4	28	52	92	53	93.5	22	20	6.5	6.2	1	2	1	1			1	1	1	1	1	1	161.5	43.6
2	70	4.4	9.9	28	50	73.5	50	77	14	14	8.4	8.8	2	2	1	1			2	3	1	1	1	1	147.3	55.6
2	71	4.5	9.7	37	52	73	53	77	18	20	10.3	10	2	2	1	1			2	3	1	1	1	1	150.3	47.2
2	78	4.2	9	56	48	84	52	85	20	22	9.6	9	2	2	1	1			2	3	1	3	1	1	138.7	43.2
2	65	4.1	8.7	36	53	95	51	85	18	20	8	7.2	2	1	1	1			1	3	1	1	1	1	150.5	46.6
2	88	4	8.8	50	50	67	50	65	17	16	10	9.4	2	1	1	1			2	3	1	1	1	1	140.8	60
2	78	4.6	9.6	48	48	81	49	83.5	20	20	7.2	6.6	2	2	1	3	3		2	1	1	1	1	1	146.6	39.6
2	70	3.9	8.7	120	53	85	53	77	18	18	7.5	7.1	1	1	1	1			1	1	1	1	1	1	151	51.7
2	67	4.1	9	47	59	79	59	81	26	21	11.9	10.8	1	1	1	1			2	1	1	1	1	1	160.3	60.1
2	67	4.5	9.5	29	53	84	54	79	32	32	7.1	6.6	2	1	1	1			2	1	1	1	1	1	151.7	40.1
2	74	4.2	9	41	51	80	52	84	14	18	14.2	12.6	1	2	2	1			1	1	1	1	1	1	151	58.5
2	64	4.4	9.8	59	43	73	45	66	30	30	9.1	8.4	2	1	1	2	1	1	1	3	1	1	1	1	155.1	60.4
2	74	4.2	8.9	62	52	82	51.5	83.5	30	30	7	7.2	1	2	1	1			1	1	3	1	1	1	151.8	71.7
2	71	4.2	9.1	41	68	98	68	99	18	16	10.3	8.1	2	2	1	1			1	3	3	1	3	1	148.6	64.1
2	73	4	8.9	31	46	83	47	84.5	24	25	5.5	5.2	2	2	1	1			1	3	1	1	1	1	157.6	53.1
2	79	3.9	8.7	34	53	79	52	82	21	23	6.2	6	2	2	1	1			2	3	1	1	1	1	147.4	45.9
2	75	4.4	9.1	43	48	84	51	84	18	18	7.3	7	1	1	1	1			2	1	1	1	1	1	147.7	46.9
2	67	3.8	9	33	54	81	53.5	85	30	30	9.7	8.2	2	1	2	2	1	1	1	1	1	1	1	1	154.3	49.1
2	74	4.3	9.2	48	54	85	54	85.5	24	26	11	10.1	2	2	1	1			2	3	1	1	3	1	155.7	58.7
2	75	4.1	8.6	59	56	86	57	86	22	28	7.2	6.9	2	1	1	1			1	1	1	1	1	1	149	48.6
2	70	4.3	9	34	52	87	57	92	30	29	8.1	6.3	1	2	1	1			2	1	1	1	1	1	157.1	67.1
2	62	4.1	8.7	25	53	90	55	89	24	28	7.2	7.3	2	1	1	1			1	1	1	1	1	1	157.5	53.6
2	69	4.2	8.8	47	55	74	55	77	17	19	7.8	7.2	1	1	1	1			1	1	1	1	1	1	153.6	40.7
2	73	4.1	10.6	90	54	78	56	77	24	22	8	8.4	2	2	1	1			2	3	1	1	1	1	144.3	50.7
2	57	4.3	9.9	57	51	70	51	71	16	14	11.8	9.5	2	1	1	1			1	1	1	1	1	1	148.3	50.5
2	71	4.5	9.1	60	53	67	52	70	34	34	9	9.1	2	1	1	1			1	3	1	1	1	1	156.9	68.6
2	61	4	9.3	30	51	73	51	68	28	28	7.2	7	1	1	2	1			2	3	1	4	1	3	154.6	60.7
2	65	4	8.7	28	53.5	87	53	83	32	34	7.8	6.7	1	1	1	1			1	1	1	1	1	1	159	57.5
2	76	4.3	8.9	59	42	64	43	63	20	24	14.5	15	2	1	1	1			1	3	1	4	1	1	141	30.1
2	62	4.6	9.4	29	56	91	58.5	92	28	28	7	6	1	1	1	1			2	3	1	1	1	1	154.6	57.5
2	69	4.3	9.3	18	55	85	55.5	88	25	24	8.6	7.4	2	1	1	1			2	1	1	1	1	1	148.6	54.1
2	81	4.1	9.2	39	50	80	53	76.5	18	22	7.8	6.6	2	1	1	1			1	3	3	1	1	1	148	51
2	75	4.2	9.3	54	52.5	77	57.5	86	22	22	11	12.1	2	2	1	1			1	1	1	1	1	1	149.9	50.8
2	65	4.2	9.5	37	50	75	50	77	18	16	9.5	8.3	1	1	1	1			1	3	1	1	1	1	148.8	42.9
2	73	4.4	10.7	89	49	76.5	48	80	22	23	8.9	7.9	1	1	1	1			1	1	1	1	1	1	143.4	46.2
2	64	4.2	8.7	41	57	87	59	86.5	34	34	9.4	9.9	2	2	1	1			1	1	1	1	1	1	156.3	64.9
2	63	4.6	9.5	37	50	88	51	87	30	29	6	5.8	2	1	1	3	2		1	3	1	2	1	1	152.5	42.8
2	78	4.2	9.3	23	61	80	62	79	12	13	11.6	12.4	1	1	1	1			1	3	1	1	1	1	147	42.2
2	64	4.3	9.1	59	51	91	51	92	26	28	8.5	7.5	1	1	1	1			1	1	1	1	1	1	161.5	44.5
2	72	4.1	9.1	54	52	98	54.5	88	20	23	8.5	8.2	2	2	1	1			1	1	1	1	1	1	154.5	52
2	65	4	8.8	70	45	71	48	70	26	25	8.7	8.4	2	1	1	1			1	3	1	2	1	1	152.2	59.4
2	58	4.1	9.1	30	48	80	46.5	81	28	28	6.5	6	2	1	1	1			1	3	1	1	1	1	148.2	47.7
2	67	4.1	9.2	50	46	77	45	79	18	18	10.8	10	1	2	1	1			2	1	1	1	1	1	149.9	58.2
2	79	4.2	8.9	59	51	79	52	82	17	14	7.8	7	2	1	1	1			1	3	3	1	1	1	150.9	49.5
2	75	4.7	9.7	41	49	65	48	68	11	14	9.6	8	1	2	1	1			1	3	1	1	1	1	141.8	41.7
2	72	4.3	9.1	31	40.5	72	42.5	76	20	22	9.5	8	1	1	1	1			2	1	1	1	1	1	151.5	50.6
2	58	4.7	9.8	29	50	89	51	88.5	30	32	7.2	6	2	2	1	1			1	3	1	1	1	1	159.9	60.9
2	72	4.4	9.1	29	45	83	44.5	83	28	24	7.2	5.5	1	1	1	1			2	1	1	1	1	1	146.1	40.7
2	73	4	8.9	76	50	79	50	82	22	26	8	7.9	2	2	1	1			1	1	1	1	1	1	152.1	55.3
2	69	4.2	9.3	60	43	77	47	78	22	20	5.4	4.9	1	1	1	3	2		2	1	1	1	1	1	151.5	45.6
2	60	4	8.5	75	41.5	74	41	74.5	24	25	5.9	5.4	2	1	1	1			1	1	1	1	1	1	147.8	58.1
2	61	4.3	9.2	59	46	74	46	78	24	24	9.7	8.3	2	1	1	1			1	1	1	1	1	1	148.4	46.1
2	71	4.6	8.9	50	44	87	48	87	24	23	7.8	6.9	2	1	1	1			2	3	1	1	3	1	153.7	50.9
2	62	4.3	9.3	24	48	86	49	89	27	28	7.4	5.4	2	2	1	1			1	1	1	1	1	1	160.1	43.6
2	77	4.2	9.1	24	45	71	48	71	20	18	8.6	7.9	1	2	1	1			2	3	1	1	1	1	149.2	51.8
2	71	4.3	9.1	50	48.5	82.5	49	85	33	34	8	6.3	2	2	1	1			1	3	1	1	1	1	150.7	57.5
2	78	4.1	9.3	50	50	70			26	28	10.4	8.5	2	1	1	1			1	1	1	1	1	1	147.1	51.8
2	60	4.1	9.1	28	44	78	45	78	16	16	7.5	7.5	2	2	1	2	1	2	1	3	1	1	1	1	153.5	47.1
2	70	4.4	9.1	36	45	73	47	80	18	18	7.5	7.5	1	1	1	1			2	1	1	1	1	1	152.4	66.4
2	69	4.6	9.6	11	43	79	44	83	24	20	6.9	6.1	1	1	1	1			2	3	1	1	3	1	151.4	51.5
2	63	4.1	8.9	35	44	80.5	45	81	27	26	5.9	5.1	2	2	1	1			2	1	1	1	1	1	146	44.5
2	59	4.5	9.3	53	41.5	81.5	39	80.5	31	29	6.4	6.5	2	2	1	1			1	1	1	1	1	1	146.1	53.6
2	74	4.3	9.4	43	46	69.5	50	74	23	24	9.9	8.1	2	2	1	1			1	3	1	1	1	1	151.1	48.9
2	80	4.1	8.8	42	45	68	45	70	16	14	9.5	8.4	2	1	1	1			1	3	1	1	1	1	141	47
2	69	3.8	9.2	64	43	72	42	72	18	20	7.4	7.9	2	1	1	1			2	3	1	1	1	1	147.3	49.9
2	71	4.3	9.2	21	45.5	83.5	47.5	85	28	29	6.4	5.1	2	2	1	1			2	1	1	1	1	1	158.5	53.9
2	56	4.5	9	30	45	79	42.5	79	20	18	7	5.5	2	1	1	1			2	3	1	1	1	1	150.6	43.8
2	67	4.5	9.7	32	48.5	88	49.5	84.5	28	29	7.6	6.8	1	1	1	1			1	3	1	1	1	1	160.6	54.8
2	69	4.5	9	68	71	106	74	105	22	23	7.4	6.1	1	2	1	1			1	1	1	1	1	1	150.2	51.2
2	68	4.2	9	56	48.5	83	49	82	18	22	6.5	6	1	1	1	1			2	1	1	1	1	1	153	53.6
2	73	4.7	9.6	37	48	74	48	83	18	20	10.5	9.2	2	2	1	1			2	3	1	1	1	1	152.2	43
2	59	4.3	9	58	43	84	43	84	28	28	5.5	5.5	1	1	1	1			2	1	1	1	1	1	152.5	50.4
2	70	4.1	9	61	42	68	42.5	59	18	20	9.2	7.1	2	2	1	1			2	1	1	1	1	1	150.5	51.6
2	63	4.7	9.4	59	41.5	86	47.5	86	23	25	8.1	7.5	2	2	1	1			1	3	1	1	1	1	160.8	54.9
2	63	4.4	8.8	76	46	82	50	81	16	22	8.4	7.5	2	2	1	1			1	3	1	1	1	1	154.5	53
2	78	4.3	9.2	35	47	65	49	67	14	20	10.2	8.5	2	2	1	1			1	1	1	1	3	1	133.7	51.9
2	63	4.1	8.9	43	42	79	44	80	30	29	6.3	5.2	2	1	1	1			1	1	1	1	1	1	149	55.5
2	72	4.4	8.7	95	46	83	48	83	26	26	7.6	6.5	2	1	1	1			2	1	1	1	1	1	151.6	40
2	73	4.5	9.3	39	46.5	78	47	77.5	22	22	11.5	9.8	1	2	1	1			1	3	3	1	1	1	150.5	52.6
2	72	4.6	9.6	48	46	80	46	81	26	30	6	7.5	1	1	1	3	1		1	1	1	1	1	1	150.6	41.2
2	65	4.2	9.1	49	45	81	46.5	83.5	28	26	7.9	7.8	1	1	1	1			1	3	1	1	1	1	151.9	44.5
2	69	4	8.9	78	47.5	82	49	79	28	28	9.4	6.5	2	1	1	1			1	1	1	1	1	1	153.8	52.2
2	72	4.2	8.9	27	46	81.5	44.5	79.5	19	22	6.8	7.4	2	1	1	1			1	3	1	1	1	1	147	57.2
2	73	4.2	9.2	37	49	84	48	83.5	19	17	8.7	9	2	2	1	1			1	1	1	4	1	1	151	50.3
2	70	4.1	8.8	37	46.5	83	45	84	27	28	4.4	4.8	1	1	1	2	1	3	1	1	1	1	1	1	146.6	46.7
2	55	4.3	9.2	25	49	92	52	92	26	28	7.4	6	2	2	1	1			1	1	1	1	1	1	158	68.1
2	69	4.2	9.1	67	46	79.5	46.5	85	22	24	8.8	7.2	2	2	1	1			2	1	1	1	1	1	144.6	52
2	75	3.9	9	44	49.5	83	51	83	18	16	7.3	6.9	2	2	1	1			1	1	1	1	1	1	154.5	62.3
2	69	4.2	9.1	18	44	78	43	79	26	25	8	7.6	1	1	1	1			1	3	1	1	1	1	144.7	46.7
2	55	4.4	9.3	48	47	85.5	49	89	24	26	7.1	6.5	1	2	1	1			1	1	1	1	1	1	157.8	62.6
2	66	4.3	9.3	69	43.5	85.5	44	83.5	22	21	6.6	7	1	1	1	1			2	1	1	1	1	1	147.5	47
2	66	4	9.2	34	45	86	45	87	26	25	7.5	7.5	2	2	1	1			2	1	1	1	1	1	150	47.3
2	57	4.7	9.7	55	42	86	45	86	32	32	5.9	5.4	2	1	1	1			2	1	1	1	1	1	159	66.9
2	74	4.3	9.4	10	51	84	54	83.5	24	24	7.1	6.5	2	1	1	1			2	3	1	1	1	1	151	59.7
2	68	4.4	9.3	56	53	89	56	91	23	26	8.4	7.4	1	1	1	1			2	3	1	1	1	1	155.7	47.7
2	68	4.2	8.9	32	50.5	88	51	88	28	27	6.5	6.3	1	1	1	1			1	1	1	3	1	1	153.7	44.7
2	58	4.2	9.3	38	62	95	68	95	30	29	8.4	8.2	2	1	1	1			1	1	1	1	1	1	154.4	45.9
2	65	4.3	9.3	52	54	92	50.5	93.5	28	26	7.3	6.8	1	1	1	1			1	1	1	1	1	1	156.5	53.6
2	65	4	9.1	15	55	81	50	79	24	22	6.2	5	2	1	1	1			1	3	1	1	1	1	144.6	41.4
2	66	4.4	9	39	60	82	61	83	22	22	10.2	8.1	1	2	1	1			1	3	1	1	1	1	152	72.6
2	65	4.5	9.9	25	50.5	85	55.5	86	24	22	7.8	7.4	2	1	1	1			1	1	1	1	1	1	158.3	52.6
2	70	4.3	9.3	12	65	98	69	90	28	28	12	10.9	2	2	1	1			1	3	1	1	1	1	153.8	57.3
2	70	4.6	9.3	36	53	92.5	52.5	92.5	30	30	5.6	5	2	2	1	1			1	3	1	1	1	1	156.8	53
2	70	4.3	9.4	15	66	102	64	102	20	16	11	8.2	2	2	1	1			2	1	3	1	1	1	155.5	48.3
2	73	4.1	8.7	32	51.5	88	52	91	10	10	6.1	6.4	1	2	1	1			2	1	1	1	1	1	154.6	35.7
2	68	4.2	9.2	43	58	94	55	92.5	34	32	7.1	6.5	2	1	2	2	3	3	2	3	1	1	1	1	161.1	81.6
2	64	4.4	10	45	51	80	50	81	24	28	6	6.4	1	1	1	2	1	5	2	1	1	1	1	1	146	51.2
2	71	4.3	9.3	23	57	92	56.5	95.5	28	28	6.2	6.1	1	1	1	1			2	1	1	1	1	1	160.3	45
2	71	4.3	9.3	40	53	89	52	91	30	29	5.8	5	2	1	1	1			2	1	1	1	1	1	153.9	52.6
2	65	4.3	9.1	51	50	83	51.5	81.5	18	20	7.2	6.8	1	1	1	1			1	3	1	1	1	1	145.9	53.9
2	82	4.7	9.3	20	53	89	55	88	26	28	7.9	7.6	1	2	1	1			2	1	1	1	1	1	151.9	54
2	76	4.2	9.3	60	52	87	52.5	85.5	22	18	6.6	6.3	1	1	1	2	1	4	1	3	1	1	1	1	147.3	41.5
2	70	4.3	9.3	17	54	76	56	77	14	16	9.7	7.8	2	1	1	1			1	3	1	1	1	1	153.6	49.6
2	74	4	8.9	34	66	83	61	82	20	22	8.8	7.9	2	1	1	1			2	3	1	1	1	1	150.8	43.7
2	59	4.4	8.9	34	56	89	57	90	18	22	6.7	6.2	1	1	1	1			1	3	1	1	1	1	158.3	46.1
2	72	4.2	9.4	39	55.5	80.5	51	77	23	23	5.2	5.4	1	2	1	1			2	3	1	3	1	1	151.8	51.2
2	52	4.7	9.7	17	61.5	100	60	105	26	30	8.2	7.5	2	1	1	1			1	1	1	1	1	1	164.2	58.4
2	73	4.5	9.3	58	61	79	58	79	10	10	11.9	10	2	2	1	1			1	1	1	1	3	1	147.8	66
2	74	3.8	9	20	35	63	34.5	60	12	14	11.6	10.9	2	2	1	1			1	1	3	1	1	1	156.5	50.1
2	71	3.7	8.7	21	47	79	49	86	23	21	8	7.4	1	1	1	1			1	1	1	1	1	1	147.8	43.6
2	71	4.2	9	45	48	84	49	85	22	22	8.3	8.5	2	1	1	1			2	3	1	1	3	1	141.5	45.4
2	74	4.1	9.3	19	56	93	52	90.5	26	27	8.6	8.2	2	1	1	1			2	1	1	1	1	1	155.5	54
2	61	4.1	8.9	40	59	88.5	59	91	21	24	6.2	6.2	2	1	1	1			1	1	1	1	1	1	155.5	53
2	75	4.2	9	34	51	81	51.5	83	22	24	5.1	5.1	2	2	1	1			1	1	1	1	4	1	150.6	48.7
2	80	4.3	8.9	44	54.5	81	52.5	89	24	28	7.5	7.4	2	1	1	1			2	1	1	1	1	1	155.1	54.9
2	68	4.2	8.7	32	49	84	49	87	28	25	6	5.5	2	1	1	1			1	1	1	1	1	1	156	49
2	62	4.2	8.9	47	54	93	54	93	25	28	8.1	7.3	2	2	1	2	1	1	1	3	1	1	1	1	160.6	59.9
2	59	4.4	9.3	18	58	91	54	92	25	28	9	9	1	1	1	2	1	1	1	1	1	1	1	1	156	50.9
2	72	4.3	9.2	38	53	91	51	96	29	26	6.5	6.4	1	1	1	1			2	1	1	1	1	1	156.5	54.6
2	69	4.1	9.1	21	49	84	49	85	24	26	9.5	8	1	1	1	1			1	1	1	1	1	1	145.8	45.7
2	61	4.7	10	18	51	82	51.5	84	24	24	6.6	5.8	2	1	1	1			1	3	1	1	1	1	150.8	45.6
2	63	4.2	8.8	41	51	88	50.5	85.5	25	26	8.6	8	1	2	1	1			1	1	1	1	1	1	153.2	38.8
2	89	4.2	8.7	70	50	77	53	78	14	16	12.5	11.5	1	1	1	1			1	1	1	1	1	1	149	33
2	58	4.4	9.3	37	56	83.5	54	87.5	25	24	6.5	6	1	1	1	1			1	1	1	1	1	1	152.4	47.3
2	66	4.6	9.4	27	47	76	50	76	20	22	5.5	5	1	1	1	1			1	3	1	1	1	1	142.7	41.7
2	73	3.8	9	27	53	79	50.5	76	18	16	11	8	1	2	1	1			1	1	1	1	1	1	154.4	54.5
2	67	4.2	9.2	26	52	83	52	81	18	21	8.8	8.5	2	1	1	1			1	1	1	1	1	1	153.7	40.2
2	66	4.6	9.6	18	50.5	82	49.5	86	23	25	7.1	6.9	2	1	1	1			2	1	1	1	1	1	154.5	54
2	58	4.3	9.4	42	50.5	84	54	88	20	20	6.2	6.5	1	1	1	1			1	1	1	1	1	2	152.9	51.7
2	81	3.9	8.7	59	58	83	60	87	20	23	14.1	12.3	2	1	1	1			1	1	1	1	1	1	151.7	58.1
2	77	4.3	9.3	43	47	85	45	83	22	22	9.3	7.8	2	2	1	1			1	1	1	1	1	1	145	45.5
2	62	3.9	9.6	58	53	89	55	90.5	25	25	9.4	7.8	2	1	1	1			1	1	1	1	1	1	158.5	41.9
2	68	4.7	9.3	48	48	79.5	50	82	24	22	11.4	10	1	1	1	1			2	1	1	1	1	1	156.2	40.5
2	82	3.7	8.5	70	55	79	55	85	10	14	10.4	10.3	2	2	1	1			1	3	1	1	3	1	150.7	64.5
2	61	4.6	10	31	35	61	46	62	10	8	12.4	10.9	2	2	1	1			1	1	1	1	1	1	128.5	34.2
2	74	4.3	9	58	50	82	52	83.5	22	22	9.3	8	1	2	1	1			1	3	1	1	1	1	146.2	42.4
2	82	4.4	9.4	159	51.5	83	51	75	16	19	18.4	10.8	2	2	1	1			1	3	1	1	1	1	146.2	37.5
2	72	3.9	9	52	52	83	51	86	26	24	10.4	8.8	2	2	1	1			2	3	1	1	1	1	149.7	46.8
2	65	4.6	9.1	37	48	88	50.5	84.5	21	20	6.4	5.6	1	2	1	1			2	1	1	1	1	1	147.6	44
2	63	4.3	9	24	50	83.5	53.5	86	23	20	7.6	7.1	1	1	1	1			2	1	1	1	1	1	150.4	56.3
2	66	4.9	9.6	68	52	79	53	84	21	23	6	5.5	1	1	1	1			1	1	1	1	1	1	146.7	41.8
2	60	4.5	9.6	32	49	79	49.5	80	24	22	7.1	6.6	1	1	1	1			1	1	1	1	1	1	152.4	46.3
2	63	4.1	9.1	39	56	86	60	84	22	24	7.3	6.3	2	1	1	1			1	1	1	1	1	1	153.2	45.5
2	69	4.5	9.4	71	51	78.5	50	79	25	24	7	7.7	1	2	1	1			1	3	1	1	4	1	143.8	54.5
2	65	4.4	9.2	57	50	80	53	86	25	24	14.9	11.4	2	1	1	1			1	3	3	1	1	1	155.5	54.9
2	76	4.1	9.1	31	54	77	58	78	18	21	10.5		1	2	1	1			2	3	1	1	3	1	151	59.9
2	74	4.1	9.3	60	49.5	94	50	95	16	16	9.8	8	1	2	1	1			2	1	1	1	1	1	156.5	61.9
2	80	4.3	8.8	48	56	81	55	76	21	21	7.7	6.2	2	2	1	2	2	3	1	1	1	1	1	1	152.2	44.2
2	54	3.9	8.7	49	56	86.5	54	90	22	23	7.4	6.5	2	1	1	1			2	1	1	1	1	1	157.7	46.2
2	57	4.4	9.1	61	48.5	89	49	91	26	24	6.5	7.4	2	2	1	1			1	1	1	1	1	1	149.6	52.3
2	74	4.1	9.1	30	58	84	56	86.5	20	18	8.4	8.6	2	1	1	1			2	3	3	1	1	1	150.9	50.9
2	73	4.5	9.5	22	63	100	66.5	99.5	20	20	8.7	7.6	1	1	1	1			1	1	1	1	1	1	151.8	34.8
2	78	3.9	9.2	25	65	83	57	80	16	14	15.4	13	2	2	1	1			2	3	1	2	1	1	148.3	50.5
2	71	4.6	9.3	25	55.5	94.5	54	95	27	30	7.6	6.6	2	2	1	1			1	3	1	1	1	1	147.1	52.7
2	66	4.2	9.1	46	62.5	105.5	64	105	28	30	10.6	9.5	2	1	1	1			2	1	1	1	1	1	163.8	59.7
2	78	4.7	11	29	53	84	55	84	22	20	10.6	10.2	1	2	1	1			1	3	1	1	1	1	139.8	67.3
2	61	4	9.5	21	55	97	69	99	16	16	12.4	10.4	2	2	1	1			1	1	1	1	1	1	156.5	39
2	83	4	9.1	32	61	80	60	84	12	16	8.6	7.8	1	1	1	1			1	3	1	1	1	1	142.5	49.5
2	76	4.2	9.5	38	63	94.5	64	91	22	18	10	8.4	1	2	1	1			1	3	1	1	1	1	147.7	46.9
2	66	4.2	8.8	64	69	92	69	92	24	24	6.5	6.1	1	1	1	1			2	3	1	1	1	1	151.3	62.4
2	74	3.9	8.8	24	57	81	62	84	16	20	9	9	2	1	1	1			1	1	1	1	3	3	141.8	33.6
2	75	4.1	8.8	35	61	90	64	94	24	26	11.5	10	2	2	1	1			2	3	1	1	1	1	145.7	51.6
2	60	4	9.4	22	64	97	63	100	24	28	7	6.9	1	1	1	1			2	1	1	1	1	1	153	51
2	56	4.6	9.4	79	57	91	60	91	25	26	8	7.7	2	1	1	1			1	1	1	1	1	1	154.1	42.7
2	62	4.2	8.9	80	56	89.5	56	90.5	22	23	7.6	7.1	2	1	1	1			1	1	1	1	1	1	142.6	53.8
2	54	4.5	9.3	47	61	95	62	94	28	28	8.2	7.3	2	2	1	2	2	1	1	3	1	1	1	1	151.6	53.3
2	62	4.6	9.5	33	57	94	63	95	28	32	5.7	5.1	2	2	1	1			1	1	1	1	1	1	150	52.3
2	56	4.6	9.5	38	32	62	32	61	32	32	4	3.8	2	2	1	1			1	1	1	1	1	1	156.6	60.9
2	65	4.6	9.4	23	75	110	73	111	28	30	6	6	2	1	1	1			1	1	1	1	1	1	154.9	47.9
2	53	4.2	9.2	24	78	122	81	124	26	26	5.3	5.4	1	1	1	1			1	1	1	1	1	3	152	46.8
2	67	4.6	9.4	33	32	72	24	68	33	30	8.3	7.8	1	1	1	1			2	1	1	1	1	1	155.4	56.2
2	63	4.2	9.1	32	23	64	26	67	21	23	6.9	6.5	2	1	1	2	1	1	2	1	1	1	1	2	157.3	50.3
2	77	4.3	9.5	40	45	73	44	75	25	22	9.5	8.6	2	1	1	1			2	3	1	1	1	1	145.3	43.4
2	71	4.4	9.1	52	24	64	30	65	26	26	5.5	5.4	2	2	1	1			1	1	1	1	1	1	156.3	52.9
2	73	4.2	9.2	42	25	55	25	52	12	14	7.5	6.3	2	2	1	1			2	1	1	1	1	1	137.6	48.3
2	60	4.5	9.8	47	31	65	31	67	30	28	6	5.8	2	1	1	1			1	3	1	1	1	1	157.8	51.7
2	59	4.2	8.9	62	25	65	22	67	30	28	5	4.9	2	2	1	1			1	1	1	1	1	1	159.4	50.6
2	62	4.2	8.9	39	28	59	29	64.5	25	24	6.1	6.2	1	1	1	1			2	1	1	1	1	1	156	54.6
2	53	4.1	9	47	88	110	85	110	24	24	4.7	4.2	2	1	1	1			1	1	1	1	1	1	152.1	46.3
2	67	4.5	9.3	31	31	59	34	57	22	20	4.3	4.6	1	1	1	1			1	3	1	1	1	1	147.2	44.7
2	66	4.5	9.4	22	30	66	35	70	32	32	5.6	5	2	1	1	1			1	1	1	1	1	1	157.4	38.8
2	59	4.5	9.8	30	30	61.5	30.5	61	26	30	7.7	6.5	2	1	1	1			2	1	1	1	1	1	157.6	56.8
2	74	4.3	9.1	44	85	114	86	113	12	12	6.4	6.2	1	2	1	1			1	1	1	1	1	1	142.2	43.6
2	73	4.4	9.4	43	38	80	43	82	22	20	7.1	6.8	1	1	1	1			2	1	1	1	1	1	151.5	51.4
2	69	4.5	9.2	19	13.5	75	15	75	30	29	4.8	4.2	2	1	1	1			1	1	1	1	1	1	146.6	41.5
2	66	4.3	9.1	26	33	68	31	68	25	24	5.8	5.2	1	1	1	1			2	1	1	1	1	1	156.7	65.6
2	52	4.5	9.6	44	10	80	6	87	24	25	4.8	4.7	2	1	1	2	1	1	1	1	1	1	1	1	149.4	42.7
2	69	4.1	9.3	41	28	65	28	67	26	24	7	7	1	1	1	1			2	1	1	1	1	1	146.8	43.3
2	66	4.2	9.3	37	31	56.5	32	58	24	23	6.8	5.9	1	2	1	1			1	3	1	1	1	1	151.6	52.4
2	50	4.7	9.6	31	17	63	21	61	43	43	6.8	6.4	2	2	1	1			1	1	1	1	1	1	153.5	51.4
2	59	4.1	9.1	35	34	63	30	64	28	24	4.8	4.4	2	2	1	2	1	1	1	3	1	1	1	1	155.3	60.1
2	61	4.4	9.2	39	30	59	27	58.5	24	26	6.5	5.8	2	1	1	2	1	3	1	1	1	1	1	1	154.7	49.4
2	51	4.4	9.3	27	46	86	47.5	88	24	21	5.7	5.4	2	1	1	1			1	1	1	1	1	1	155.2	58.9
2	73	4.3	9.3	35	78	110	78	111	22	22	7.5	6.8	2	2	1	1			2	3	1	1	1	1	152.8	61
2	59	4.5	8.9	39	31	63.5	34	64	29	29	5.4	4.8	1	1	1	1			1	1	1	1	1	1	153.7	49.5
2	65	4.4	9.4	51	29	65.5	34	69	27	27	5.3	5.3	1	1	1	1			1	1	1	1	1	1	151.5	52
2	66	4.1	8.8	53	65	82	63	84	21	21	12	10.8	2	2	1	2	1	3	1	1	1	1	1	1	141	43.4
2	63	4.6	9.4	49	25	57	25	58	20	19	6.9	7.5	2	2	1	2	1	1	1	1	1	4	1	1	151.5	64.4
2	57	4.3	9	38	25	61	25	60	28	24	4.8	5	1	2	1	1			2	1	1	1	1	1	144.7	50.8
2	59	3.6	9.3	20	22	56	22	55	22	20	4.9	4.6	2	1	1	1			1	1	1	1	1	1	145.6	32.8
2	61	4.2	8.9	54	22	57	25	57	24	23	5	4.2	2	2	1	1			1	3	1	4	1	1	151	48.8
2	76	3.9	8.2	87	34	64	37	62	19	21	7.8	6.8	2	1	1	1			2	3	1	1	1	1	143.7	44
2	66	4.6	9.4	37	23.5	61.5	25.5	61	27	26	7.6	5.6	2	2	1	1			2	3	3	1	1	1	153.6	47.9
2	64	4.3	8.8	57	30	62	34	64	21	20	8.8	6	2	2	1	1			2	1	1	1	1	1	150	45.9
2	61	4.4	9.5	33	30	66	33	67	29.5	26	6.6	5.1	1	2	1	1			2	1	1	1	4	1	158.4	57.1
2	54	4.3	9.6	54	19	88	22	88	27	24	6.4	5.9	2	2	1	1			1	1	1	1	1	1	156.9	65.1
2	61	4.3	9.3	48	33	68	38	68	28	24	7	6	1	2	1	1			1	3	1	1	1	1	162.2	77.9
2	64	4.3	9.3	38	29	57	29	58	17	14	6.3	5.9	2	2	1	2	1	3	2	1	1	1	1	1	145.5	40.6
2	67	4.1	9.1	49	32	66	30	63	22	22	9		1	2	1	1			2	1	1	1	1	1	161.6	63.9
2	57	4.6	9.5	37	29	63	28	65	23	24	11.1	10.3	2	2	1	1			1	1	1	1	1	2	159	47.9
2	68	4.3	8.8	73	27	63	31	62	23	20	9.6	5.8	1	2	1	1			1	3	1	1	1	1	148.2	45.3
2	65	4.3	9.1	38	30	70	30	71	36	36	8.8	8.2	2	2	1	1			2	1	1	1	1	1	158.1	52.7
2	66	4.5	10	58	23	86	26	86	20	21	7.7	6.1	2	1	1	1			2	3	1	1	1	1	155.3	52.7
2	64	4.3	9	39	52	92	51	91	21	22	5.5	5.9	2	2	1	1			1	3	1	1	1	1	154.4	46
2	60	3.9	9.3	29	52	79	58	82	6	4	10.2	10.4	1	1	1	1			2	1	1	1	1	1	148.4	45.5
